# Supplementary material for: Yeast-Based Direct Catalytic Ethanol Fuel Cell Biosensors: A Batch Analysis Apparatus Combined with Chemometrics for Qualitative Carbohydrate Detection
Source: Biosensors (Basel). 2025 Feb 8;15(2):96. doi: 10.3390/bios15020096 (PMC11853580; doi:10.3390/bios15020096)
Supplement: Supplementary file 1 [file biosensors-15-00096-s001.zip]

Archive with 1 entries (1 files):
- Raw Fuel Cell discharge data.xlsx
