# Supplementary material for: Yeast-Based Direct Catalytic Ethanol Fuel Cell Biosensors: A Batch Analysis Apparatus Combined with Chemometrics for Qualitative Carbohydrate Detection
Source: Biosensors (Basel). 2025 Feb 8;15(2):96. doi: 10.3390/bios15020096 (PMC11853580; doi:10.3390/bios15020096)
Supplement: Supplementary file 1 [file biosensors-15-00096-s001.zip › Raw Fuel Cell discharge data.xlsx]

## Sheet: Dati grezzi
Time (sec)	sucrose (12h incub - 30 mmol x L-1)	fructose (12h incub - 30 mmol x L-1)	glucose (12h incub - 30 mmol x L-1)	galactose (12h incub - 30 mmol x L-1)	xylose (12h incub - 30 mmol x L-1)
0	606.25	534.375	494.25	518.75	458.75
1	560	490.625	447.188	466.875	408.75
2	521.875	453.125	408.063	423.75	368.75
3	490	422.5	374.875	386.875	336.25
4	461.875	395.625	346.688	356.25	308.75
5	437.5	372.5	322.5	328.75	285.312
6	416.875	352.75	301.813	305	266.375
7	397.5	335.375	283.625	284.062	250.063
8	379.75	320.5	267.375	265.688	235.875
9	364.438	307.563	253.438	250.125	223.938
10	351.375	295.75	241	235.563	213
11	339.25	285.563	229.688	223.688	204.125
12	327.813	276.813	219.813	212.125	195.063
13	318.25	268.25	210.813	202.063	187.813
14	309.062	260.5	202.875	192.875	181.375
15	300.25	253.625	195.313	184.688	174.875
16	292.625	247.625	188.563	177.5	170.375
17	285.062	241.813	182.688	170.813	165.375
18	279.312	236.875	177.5	164.875	160.875
19	272.875	232.563	172.125	158.562	157
20	266.938	228	168.063	153.688	152.875
21	262.062	224.188	163	148.875	150
22	256.938	220.5	159.75	143.812	146.812
23	252.375	217.188	155.688	140.25	144.25
24	247.625	214	152.188	136.438	141.375
25	244.188	211.563	149.188	132.625	139.375
26	240.063	208.625	146.313	129.5	136.75
27	236.75	206.188	143.688	127	134.5
28	233.125	204.25	141.313	123.688	132.75
29	229.75	202.188	138.813	121	130.688
30	227.438	199.75	136.5	118.688	129.25
31	224.188	197.625	134.563	116.313	127.813
32	221.563	196.25	132.5	114.125	126
33	219.25	194.5	130.5	111.75	124.25
34	216.688	192.438	129.125	110.063	122.625
35	214.313	191.188	127.375	107.875	121.125
36	212.438	189.75	126.188	106.188	119.813
37	210.313	188.375	124.313	104.625	118.25
38	208.188	186.938	123.125	103.5	117.188
39	206.688	186.375	122.25	101.813	116.438
40	204.438	185.063	120.688	100.875	115.063
41	202.375	183.938	119.5	98.875	114.938
42	201.25	182.875	118.313	97.625	113.375
43	200.375	181.438	117.188	96.4375	112.563
44	198.125	180.688	116.313	95.25	112.375
45	196.563	180.063	115.5	93.8125	110.438
46	195.438	178.625	114.125	93.125	110.625
47	193.688	178.688	113.563	92.25	109.313
48	192.625	177.438	112.813	91.1875	108.5
49	191.188	176.563	111.688	90.625	107.5
50	190.063	175.438	110.875	89.4375	107
51	189.125	175.188	110.688	88.375	106.75
52	188.063	174.563	109.75	87.875	105.5
53	186.688	174.25	108.563	87.0625	105.313
54	185.5	173.063	108.375	85.875	104.188
55	184.813	172.938	107.625	85.4375	103.938
56	183.688	172	107.125	84.8125	103.625
57	182.75	171.688	106.875	83.9375	101.938
58	182.438	171.125	105.875	83.5	101.75
59	181.125	170.563	105.438	83.125	101.25
60	180.438	169.875	105	82.0625	100.5
61	179.125	169.563	104.25	81.4375	99.9375
62	178.75	168.688	104	81.25	99.5625
63	177.563	168.188	103.5	80.5625	98.4375
64	177.063	167.813	102.813	80.25	99.1875
65	176.75	167.75	102.625	79.5	97.8125
66	175.625	167.125	102.313	79.5	97.9375
67	175.063	166.5	101.688	78.8125	97.375
68	174.125	166.188	100.688	78.6875	96.6875
69	173.688	165.313	100.875	77.875	95.75
70	173.063	165.438	100.688	77.4375	95.4375
71	172.375	164.938	100.063	77.625	95.1875
72	171.5	164.188	99.8125	76.6875	94.625
73	171.125	164.313	99.5625	76.6875	94.5
74	170.813	163.75	99.25	76.25	94.0625
75	169.813	163.438	98.9375	75.875	93.375
76	169.375	162.688	98.6875	75.8125	92.8125
77	168.688	162.813	98.375	75.6875	92.8125
78	168.188	162.125	98.1875	75.3125	92.375
79	167.75	161.5	97.8125	75.125	92.25
80	167.063	161.875	97.125	74.5	91.6875
81	165.938	161.25	96.8125	73.8125	91.125
82	165.813	160.938	96.4375	74.0625	91.1875
83	165.688	160.188	96.25	73.4375	90.375
84	164.625	160.25	96.25	73.3125	90.5625
85	164.75	159.813	95.5	73.1875	90.125
86	164	159.313	95.25	72.625	89.3125
87	163.875	159.625	95.4375	72.4375	89.3125
88	162.75	159	95.3125	72.0625	88.9375
89	162.375	158.688	95	72.3125	88.9375
90	162.063	158.313	94.8125	71.75	88.75
91	162	158.688	94.25	71.9375	87.6875
92	160.875	157.813	94.25	71.6875	87.875
93	160.625	157.813	93.9375	71.625	87.5625
94	160.375	157.5	93.625	70.875	87.8125
95	159.688	157	93.4375	71	87.25
96	158.938	156.375	93.125	69.875	86.625
97	158.812	156.5	93.1875	70.25	86.5
98	158.5	156.25	92.6875	69.875	86
99	158.125	155.688	92.375	70	85.375
100	157.75	155.563	92.625	70.125	85.125
101	157.188	154.875	92.3125	69.6875	85.3125
102	157.125	154.813	92.0625	69.8125	84.25
103	157.25	155.063	91.9375	69.5	85.125
104	156.062	155.125	91.9375	69.4375	84.5625
105	155.438	155.063	91.4375	69.0938	84.3125
106	155.438	154.25	91.125	68.6875	84.3125
107	155.312	154.25	91	68.75	84.125
108	155.188	153.875	91.0625	68.6875	83.4375
109	154.688	153	90.375	68.5625	83.75
110	154.375	153	90.75	68.4062	83.0625
111	153.812	152.938	90.3125	68.125	82.8125
112	153.375	152.625	90.25	68.25	82.5
113	153	152.625	89.875	67.9375	82.5625
114	153.125	152.313	90.3125	67.25	81.9375
115	152.75	151.688	89.75	68.1875	81.9375
116	152.25	151.5	89.625	67.5	81.8125
117	151.375	151.188	89.4375	67.25	81.5
118	151.188	150.875	89.375	67.1875	80.8125
119	150.812	150.813	89.1875	67.1875	80.4375
120	151	150.938	89.375	66.9375	80.75
121	150.25	150.438	88.9375	66.8125	80.9375
122	150.062	150.063	88.875	66.6875	80.8125
123	149.312	150.188	88.5	66.875	80.75
124	149.25	149.938	88.8125	66.75	80.625
125	149.312	149.438	88.25	66.125	80.4375
126	149.062	149.625	88.375	66.375	80.5
127	148.438	149.313	87.9375	67.0625	79.25
128	148.062	148.875	88	66.75	79.25
129	148.438	149.25	87.5	67	78.5
130	147.562	148.688	87.75	66.4375	78.875
131	147.438	148.5	87.4375	65.875	79.4375
132	147	148.125	87.5	65.8125	79.5625
133	146.75	147.625	87.375	65.6875	79.0625
134	146.625	147.75	87.1875	65.875	79.125
135	146.062	147.625	87.375	65.625	78.8125
136	145.688	147.25	86.5	65.9375	78.125
137	145.688	146.875	86.75	65.75	78.25
138	145	147.25	86.4375	65.25	78.4375
139	144.625	146.688	86.3125	65.0625	78.6875
140	144.812	146.063	86.25	65	77.875
141	144.422	146.125	86.3125	65	78.1875
142	144.188	145.938	86.1719	65.1875	77.375
143	144.062	145.688	86.125	65.0625	77.5
144	143.438	145.5	86	64.5625	77.375
145	143.25	145.5	85.875	64.625	76.875
146	143.125	145.688	85.625	64.5	76.1875
147	142.562	144.875	85.4375	64.25	76.375
148	142.688	144.375	85.5	64.8125	76.0625
149	142.125	144.625	85.5625	64.25	75.8125
150	142.062	144.563	85.125	64.5625	76.3125
151	141.656	144.438	84.8125	64.625	76.125
152	141.25	144.688	84.8125	64.5	76.4375
153	141.188	144.063	84.625	64	75.6875
154	140.562	143.688	84.3125	64.375	75.8125
155	140.5	143.75	84.5	64.1875	75.5156
156	140.5	143.313	84.2656	64.375	75.3125
157	140.188	143.25	84.1875	63.6875	75.25
158	139.562	143.063	84.0625	64	75.0625
159	139.688	142.688	84.1875	64.1875	74.9375
160	139.625	142.375	84.0625	64.25	74.75
161	139.25	142.563	84.1875	63.8125	74.5
162	138.75	142.313	84.0625	63.9375	74.125
163	138.688	141.813	83.9375	63.6875	74.1875
164	138.062	141.938	83.875	63.625	74
165	138	141.938	83.5	63.4375	73.8125
166	137.938	141.438	83.25	63.625	73.5625
167	137.562	140.813	83.3125	63.25	73.625
168	137.625	141.063	82.8125	63.25	73.625
169	137.422	140.5	83.375	63.375	73.125
170	137.25	140.313	83.0625	63.4375	72.6875
171	137.25	140.484	82.75	63.4375	73.1875
172	136.953	140.563	82.5625	63.6875	73.5625
173	136.5	140.168	82.6875	63.1875	72.5625
174	136.812	139.875	83.0625	63.4375	73.4375
175	135.875	139.75	81.9375	63.625	72.4375
176	135.438	139.656	82.625	63.1875	72.0625
177	135.25	139.438	82.125	63.3125	72
178	135.188	139.563	82.0625	63	72
179	134.938	139.063	82	63.125	71.9375
180	134.938	138.625	82	63.1406	72
181	134.688	138.688	81.875	63.1875	72.0156
182	134.438	138.438	82.25	62.957	72.0625
183	134	138.5	81.9375	62.75	71.6602
184	133.812	138.297	81.6875	62.75	71.25
185	133.688	138.188	81.5625	62.6875	71.3125
186	133.812	138.063	81.4219	62.625	71.0469
187	133.125	137.875	81.25	62.6875	70.6875
188	133.312	137.813	81.1875	62.5781	70.9375
189	132.688	137.875	81.25	62.5	71.25
190	133.125	137.438	81.125	62.5	70.8125
191	132.438	137	81	62.5625	71.0625
192	132.688	136.875	81	62.5625	70.875
193	131.5	137.063	81.0625	62.5625	70.625
194	131.75	136.875	81.0156	62.5625	70.625
195	132	136.813	81	62.4375	70
196	131.75	136.594	81	62.4375	71.0625
197	131.562	136.375	80.6875	62.4375	70.375
198	131.25	136.313	80.5	62.3438	71.4375
199	131.562	135.75	80.625	62.3516	70.875
200	130.875	136.188	80.5625	62.3125	70.8125
201	130.812	135.5	80.5	62.3125	70.5
202	130.75	135.563	80.3125	62.1875	70
203	129.625	135.203	79.8125	62.375	70.25
204	129.625	134.875	80	62.0625	70.125
205	129.625	134.875	79.625	62.4375	69.8125
206	129.312	134.813	79.9375	62	69.75
207	129	134.688	79.6875	62	69.75
208	129.438	134.484	79.5	61.9844	69.8125
209	129.125	134.313	79.625	61.9961	69.6875
210	128.938	134.125	79.4375	62	69.5781
211	128.5	134.063	79.6875	62	69.4375
212	128.688	133.828	79.75	62.1094	69.375
213	128.562	133.688	79.5	62.0625	69.1875
214	127.5	133.438	79.1875	62.375	69
215	127.625	133.563	79.1875	62.375	67.9375
216	128.188	133.5	79.1875	62.3125	69.25
217	128	133.25	78.9375	62.8125	68.625
218	127.688	133.5	78.75	63.25	68.5625
219	127.5	133.125	78.875	62.8125	68.5
220	127.375	132.688	78.625	62.8125	68.4375
221	127.344	132.625	78.5625	62.4375	68.375
222	127.25	132.75	78.8125	62.4375	68.3125
223	127.25	132.563	78.4375	62.375	68.25
224	126.688	132.063	78.5625	62.3125	68.1875
225	126.375	132.25	78.375	62.125	68.1875
226	127.063	132.016	78	62.0625	68
227	126.625	131.813	78.1875	61.75	68.25
228	126.313	131.938	78.4375	61.625	67.3125
229	126.063	131.375	78.4375	61.4375	67.5
230	126	131.188	78.0625	61.75	67.625
231	126.188	131.125	77.75	61.375	67.4375
232	125.563	131.625	78.375	61.3125	67.375
233	125.125	130.813	78.0625	61.6875	66.875
234	125.188	130.313	77.9375	61.125	67.0625
235	125.313	130.688	77.8906	61.4375	67.5
236	125.313	130.688	77.75	61.5625	67.6875
237	124.875	130.313	77.8125	61.4375	67.375
238	124.438	130.563	77.75	61.375	67.25
239	124.938	130.313	77.8125	61.375	67.3125
240	124.375	130.25	77.375	61.4375	67.25
241	125	130.063	77.625	61.4063	66.75
242	124.563	129.938	77.375	61.3125	67
243	124.188	129.609	77.625	61.5	67.3125
244	124.063	129.313	77.3125	61.0625	66.9375
245	123.875	129.125	77.25	61.4375	67.0625
246	123.75	129.375	77.125	61.3125	66.75
247	123.875	129.375	77.0625	61.375	66.125
248	123.594	129.125	77.1875	61.1719	66.3125
249	123.375	128.938	76.9375	61.1992	66.1406
250	123.375	128.688	76.5625	61.125	66.125
251	123.563	128.875	76.5625	61.125	66
252	123.375	128.688	76.6875	60.875	66
253	123.563	128.594	76.8125	61.375	66.375
254	123.234	128.438	76.625	61	66.0625
255	122.938	128.375	76.25	60.4375	66.0312
256	123.063	128.313	76.5	61.1875	65.875
257	122.625	128.188	76.4375	60.875	65.8125
258	122.438	128.125	76.5	61.375	65.9688
259	122.188	127.5	76.125	61.1875	66.1875
260	122.125	127.313	76	60.75	66
261	122.094	127.563	76.3125	60.875	65.0625
262	122.125	127.063	75.625	61.375	65.875
263	121.938	127.188	76.125	60.75	65.25
264	121.75	127.063	76.25	61.1875	65.5625
265	121.625	127.063	75.6875	61.0625	65.1562
266	121	126.938	75.375	61.0625	64.9375
267	121.75	126.75	75.75	60.9063	64.875
268	121.25	127.125	75.5	60.8125	65.4375
269	121.375	126.5	75.625	60.6875	64.25
270	120.875	126.688	75.5625	60.625	64.6875
271	120.75	127	75.4688	61	65.125
272	120.813	126	75.375	60.625	65.1875
273	120.75	126.25	75.3125	60.9375	64.9531
274	120.938	126.063	75.5	60.75	64.8125
275	120.563	125.688	75.25	60.25	64.6875
276	120.188	125.625	75.375	60.5625	64.5
277	120.563	125.625	75.4375	60.9375	65.125
278	120.563	125.625	75.3125	60.8125	64.9375
279	120.469	125.438	75.3125	60.8125	64.4375
280	120.5	125.813	75	60.7188	64.375
281	120.25	125	74.8125	60.5625	64.375
282	120.063	125.313	74.9531	60.6875	64.6406
283	120.188	124.75	75.0625	60.5	65.0625
284	120.078	124.688	74.9375	60.3125	64.75
285	120.063	124.719	74.75	60.625	64.625
286	120	124.75	74.4375	60.6875	64.3125
287	119.563	124.688	74.4375	60.375	64.875
288	119.813	125.313	74.5	60.5625	64.5625
289	119.125	124.813	74.6875	60.3125	64.4375
290	119.313	124.25	74.5	60.5625	64.625
291	119.5	124.313	74.5313	60.5625	64.4375
292	119.688	124.125	74.4375	60.4375	64.4375
293	119.25	124.313	74.5	60.375	64.375
294	119.188	123.625	74.375	60.1875	64.0625
295	118.813	124.188	74.25	60.1875	64.375
296	118.75	123.5	74.125	60.1563	63.375
297	118.688	123.75	74.0625	60.0625	63.5
298	119	123.813	74.0781	60.1875	63.625
299	118.875	123.313	74.0625	59.9375	63.875
300	118.563	123.313	74.0625	60.3125	64
301	118.125	123.125	73.8438	60	63.8125
302	118.438	122.875	73.5625	60.5625	63.125
303	118.438	123.125	73.6875	60.6875	63.5
304	118.438	122.938	73.5	60.125	63.25
305	118.313	122.875	73.8125	60.1875	63.375
306	118.25	123.063	73.5625	59.9375	63.25
307	118.313	122.938	73.5625	60.3125	63.0781
308	118.203	122.5	73.75	60.125	62.8125
309	118.063	122.313	73.9375	60.25	62.875
310	118.188	122.438	73.625	60.125	63
311	117.875	121.875	73.5625	60.0625	62.875
312	117.938	121.938	73.4375	60.1563	63.625
313	118.375	122.25	73.3125	60.1875	63.1875
314	118.063	121.875	73.4375	60.25	62.625
315	117.813	122.188	73.625	60.375	62.875
316	117.875	121.938	73.25	60.25	63.0625
317	118.125	121.625	73	60.1875	63.0156
318	117.688	121.25	73.0625	60.1875	63.0195
319	117.25	121.625	72.9844	60.0938	63
320	117.5	121.563	72.875	59.9375	63
321	117.297	121.875	73	60.0625	62.8125
322	117.25	121.375	72.75	60.1875	62.75
323	117.188	120.938	72.6875	59.625	62.3125
324	117.375	121.313	72.5469	59.8125	62.625
325	117.313	121.063	72.4375	59.9375	63.3125
326	117.188	120.875	72.3125	60.0625	63.125
327	117.313	121.063	72.875	60	63.3125
328	117.063	120.563	72.4375	60.0781	62.625
329	116.75	121.188	72.625	60.0625	62.875
330	116.938	121	72.625	60.1875	62.375
331	116.75	120.438	72.3125	59.75	63
332	116.813	120.875	72.5	60	62.5625
333	117.188	120.438	71.9375	59.6875	62.4375
334	116.875	120	72.3125	60.1875	62.5625
335	116.563	119.938	72.1875	60.1875	62.5
336	116.75	120.188	72.375	59.8125	62.5625
337	116.75	120.188	72.25	60	62.6875
338	116.375	120.188	72.375	59.75	62.5
339	116.688	120.063	72.2656	59.5625	62.25
340	116.484	120.188	72.125	60.25	62.6875
341	116.5	119.688	72.3125	59.75	62.125
342	116.375	119.75	72.25	60	62.5
343	116.5	119.563	72.2344	59.9375	61.9375
344	117	119.438	72.1875	59.75	61.5
345	116.875	119.25	72.1875	60.125	61.75
346	116.438	119.125	72.0313	60	61.9375
347	115.938	118.875	71.875	59.8125	62.0625
348	116.438	118.891	71.875	59.875	61.5625
349	116.688	118.875	71.7656	59.75	61.875
350	116.438	118.688	71.6875	60.25	62.1094
351	116.375	118.859	71.625	60.125	62.5
352	116.188	118.938	71.5	59.875	62.5
353	116.25	118.938	71.6875	60.0625	62.0156
354	116.125	119	71.8125	59.875	61.375
355	116.047	118.891	71.5625	59.875	61.6875
356	115.938	118.813	71.4375	59.7344	61.6875
357	115.875	118.813	71.5625	59.5	61.5
358	116.063	118.563	71.5	59.6875	61.3125
359	115.859	118.313	71.375	59.625	61.3125
360	115.75	117.813	71.3125	59.8125	61.3125
361	115.75	118.313	71.375	59.75	61.0625
362	115.5	118.188	71.25	59.6875	61.25
363	115.5	118.063	71.25	59.6875	61.5625
364	115.563	118.25	71.375	59.5625	61.5625
365	115.563	118.188	71.5	59.8125	61.5625
366	115.688	118.063	71.2344	59.5625	61.3594
367	115.625	117.875	71	59.625	61.3125
368	115.484	117.563	71.0625	60.0625	61
369	115.25	117.438	70.8125	60.0625	60.625
370	115.375	117.688	71.125	59.8906	60.9375
371	115.313	117.125	70.6875	59.5625	60.6875
372	115.438	117.313	71	59.875	61.125
373	115.344	117.125	70.75	59.625	61.0625
374	115.313	117.172	71.1875	59.4375	60.5625
375	115.313	117.063	70.75	59.3125	60.9375
376	115.188	117.188	70.8125	59.5625	60.375
377	115.563	117.25	70.6406	59.5	60.6875
378	115.188	117.125	70.5625	59.75	61.1875
379	115.5	117.188	70.4375	59.3125	60.375
380	115.313	117	70.5	59.875	60.875
381	115.375	116.938	70.5781	59.625	60.875
382	115.25	117.063	70.6875	59.625	60.75
383	115.688	117	70.6875	59.375	61.125
384	115.063	116.625	70.125	59.9375	60.9375
385	115.313	116.5	70.4375	59.625	60.625
386	115.5	116.813	71.0625	59.6875	61.0625
387	115.188	116.688	70.375	59.9375	60.75
388	115.625	116.625	70.6875	59.6875	60.5625
389	115.375	116.438	70.125	59.4375	60.6875
390	114.813	116.75	70.25	59.5625	60.5625
391	115.188	116.313	70.0625	59.8125	60.6875
392	115.375	116.438	70.1875	59.875	60.6875
393	115.313	116	69.875	59.5	60.25
394	115	116.188	70.1875	59.3125	59.875
395	115.125	116.016	70	59.75	59.9375
396	115.25	116	70.0625	59.6875	59.9844
397	114.875	115.875	70.0625	59.5625	59.9805
398	115.063	115.688	70.125	59.5	60
399	115	115.813	70.1875	59.4375	60
400	115.063	115.75	70.1875	59.6406	60.25
401	115.25	115.563	69.8125	59.75	60
402	115.313	115.688	70	59.875	60.25
403	114.75	115.375	69.75	59.75	60.1094
404	114.688	115.453	70	59.625	60.0625
405	114.813	115.5	70	59.25	60.125
406	115.313	115.25	69.875	59.5625	59.625
407	114.813	115	69.5625	59.75	60.0625
408	115.25	114.938	69.5	59.5	59.75
409	114.563	114.953	69.5625	59.6875	59.75
410	115.125	114.938	69.6875	59.125	59.625
411	114.688	114.938	69.5	59.9375	59.9375
412	114.938	114.813	69.5625	59.375	59.5
413	114.75	114.75	69.375	59.3125	60
414	115.125	114.563	69.625	59.375	59.375
415	114.813	114.75	69.5	59.4531	59.8125
416	115	114.688	69.6875	59.4375	59.6875
417	115.188	114.563	69.625	59.6875	59.625
418	115.063	114.516	69.5469	59.5625	59.0688
419	115.125	114.375	69.5	59.375	58.4313
420	114.75	114.438	69.375	59.75	58.5313
421	114.875	114.563	69.4688	59.625	58.375
422	114.5	114.438	69.4375	59.375	57.8813
423	114.938	114.625	69.5625	59.125	58.0063
424	114.625	114.438	69.4375	59.3125	57.825
425	114.813	114.125	69.0625	59.1875	58.9
426	115	114.125	69.0625	59.5625	57.8375
427	114.563	114.063	68.9375	58.9375	58.2813
428	114.438	114.438	69.0625	57.825	58.25
429	114.688	113.875	68.875	57.9938	58.225
430	114.688	113.563	68.8125	57.7938	58.2125
431	114.938	113.688	68.875	58.0438	58.1563
432	115	114.063	69.125	57.9563	58.0875
433	115.25	114	69.0625	58.0609	57.9438
434	114.625	114.063	68.8125	58.1688	58.0375
435	115.375	113.563	69.1875	58.075	58.2109
436	115.063	113.938	68.75	58.3688	58.4688
437	115.125	113.5	68.625	58.4375	58.3938
438	115.188	113.438	69.0625	58.0688	58.2063
439	115.063	113.25	68.75	58.1813	57.8313
440	114.813	113.688	68.5625	57.7438	57.75
441	114.5	113.313	68.75	58.2875	58.1438
442	114.813	113.25	68.9375	57.7938	58.375
443	115.25	113.25	68.625	58.075	58.3688
444	115.313	113.203	68.8125	58	58.75
445	115.375	113.25	68.6875	58.1063	58.0438
446	115	113.063	68.9375	57.725	58.45
447	115.125	113.563	69	57.8438	58.4
448	115.313	113	68.625	58.1	58.4125
449	115.063	113.188	68.25	57.875	57.9
450	115.25	112.875	68.5	58.0313	57.775
451	114.938	112.5	68.375	58.1063	58.6438
452	114.875	112.688	68.5625	57.75	58.5625
453	115	112.688	68.5625	57.825	58.125
454	114.688	112.688	68.5156	57.8984	58.025
455	115.563	112.563	68.5	58.0063	58.4125
456	115.063	112.438	68.4375	58.0125	57.9313
457	115.5	112.438	68.125	58.0734	58.4438
458	115.063	112.484	68.125	58.1063	58.1688
459	115	112.574	68.4375	58.1688	58.2563
460	115.141	112.688	68.0625	58.0438	57.95
461	115.25	112.688	68.375	57.9438	58.0813
462	115.25	112.625	68.5625	58.0188	58.3188
463	115.25	112.5	67.8125	58.3875	58.2875
464	114.75	112.125	68.4375	57.825	58.2688
465	115.125	112.438	67.8125	58.0438	58.1
466	114.875	112.188	68	58.0188	57.8813
467	115.188	112.063	67.9375	57.8688	57.9625
468	115.75	112.313	68.125	57.8875	57.9563
469	115.5	111.75	68.0625	57.8531	57.9813
470	115.813	112.063	68.125	57.8125	58
471	115	111.938	68.0625	57.8438	57.9266
472	115.188	111.625	67.875	58.15	57.825
473	115.188	111.875	68	57.8313	57.9
474	115.125	111.688	68.1875	58.125	57.7969
475	114.938	111.75	68.125	57.9688	57.675
476	115.063	111.875	68.1563	58.0313	57.7875
477	115.125	111.5	68.125	57.85	57.4688
478	115.063	111.938	68.1875	57.9719	58.1063
479	115.25	111.375	68	57.9813	56.825
480	115.313	111.875	67.75	58.025	57.6625
481	115.203	111.5	68.0625	57.8047	57.7875
482	115.125	111.688	67.75	57.5938	57.5688
483	115.125	111.375	67.5625	57.6188	57.725
484	115.375	111.313	67.625	57.5594	57.9875
485	115.063	111.422	67.8125	57.5313	57.4625
486	115.375	111.563	68	57.4938	57.7
487	115.313	111.438	67.6406	57.5625	57.9313
488	115.563	111.188	67.4375	57.8813	57.8188
489	115.375	111.25	67.3125	57.8313	58.2125
490	115.5	111.313	67.3125	58.2375	58.0438
491	115.875	110.5	67.5625	58.4063	57.7188
492	115.625	111.438	67.375	58.3625	58.6313
493	115.438	110.875	67.6875	58.125	57.9563
494	115.625	110.938	67.625	58.3563	57.6188
495	115.313	110.813	67.6875	58.0188	57.9875
496	115.125	110.813	67.5469	58.0938	58.125
497	115.5	110.828	67.375	58.1	57.95
498	115.375	110.875	67.5	58.1484	58.0875
499	115.563	110.813	67.4375	58.1875	58.1313
500	115.688	110.875	67.5	58.2125	58.025
501	115.625	110.75	67.375	58.4	58.4813
502	115.313	110.688	66.9375	58.3375	58.2234
503	115.625	110.625	67.5625	57.6813	58.1813
504	115.375	110.875	67.3125	57.5313	58.2063
505	115.875	111.188	67	57.7188	58.1375
506	115.813	111	67.25	58.3	58.1813
507	115.688	110.375	67.1875	58.4438	57.9813
508	115.641	110.25	66.9375	58.0063	57.8625
509	115.563	110.938	67.5	58.1438	58.1375
510	115.5	110.188	67.1875	58.3438	58.0438
511	115.625	110.563	67.75	57.9313	57.6813
512	116	110.563	67.125	57.425	57.6125
513	115.563	110.438	67.25	58.1063	57.7578
514	116.125	110.563	67.125	58.1688	57.7563
515	115.875	110.625	67.0625	58.1625	57.9813
516	115.563	110.625	67.125	58.4875	57.8938
517	115.688	110.531	67.0625	58.45	57.6391
518	116.063	110.438	67.0625	58.3266	57.3563
519	115.563	110.438	67	58.1688	57.325
520	115.063	110.563	67.0625	58.2	57.35
521	115.75	110.438	67.1875	58.1313	57.2547
522	115.688	110.219	67.0625	58.1266	57.1
523	115.938	109.875	67.125	58.0938	57.2438
524	115.5	110	67.25	58.0813	57.3125
525	115.75	109.813	67	57.8625	57.4563
526	115.688	109.75	66.6875	57.6375	57.1563
527	115.75	110	66.875	57.6	57.7125
528	115.813	110.063	66.8125	57.7313	57.05
529	115.813	110.188	66.9375	57.7063	57.6813
530	115.781	109.563	66.25	58.325	57.425
531	115.75	110.188	66.75	57.6375	56.9125
532	115.75	109.813	67.25	58.0688	57.175
533	116.031	109.688	66.625	57.7875	57.625
534	116.25	109.813	66.5	57.9188	57.5313
535	116.375	109.938	67	57.5313	57.6813
536	115.813	109.813	66.4375	57.85	57.4938
537	115.875	109.797	66.625	57.4	57.4563
538	116.188	109.75	66.6875	57.4938	57.2688
539	116.125	109.871	66.5	57.775	57.1438
540	116.313	109.938	66.375	58.1438	56.9688
541	116.688	110	66.3125	57.4063	56.8813
542	116.688	109.906	66.5	58.0875	57.1141
543	116.438	109.875	66.375	57.7	57.275
544	116.375	109.813	66.625	57.8625	57.3313
545	116.609	109.375	66.875	57.1	57.3563
546	116.813	109.125	66.6875	57.4	57.3188
547	116.309	108.688	66.8125	57.6188	57.2313
548	115.875	109.063	66.5625	58.2375	57.1391
549	115.938	109	66.625	57.4563	56.9188
550	115.688	108.922	66.25	57.7	57.0875
551	116.375	108.965	66.375	57.9813	57.5063
552	116.125	108.938	66.5625	58.0438	56.8938
553	116.563	109	66.6875	57.7156	57.1
554	116.5	108.875	66.8125	57.4375	56.975
555	116.875	109.063	66.625	57.4	57.3063
556	116.656	109.125	66.6875	57.4875	57.3063
557	116.625	109.25	66.4375	57.8063	57.2844
558	116.625	109	66.3125	58.1	57.3313
559	116.625	108.813	66.375	57.6063	57.4055
560	116.75	108.5	66.3125	57.9188	57.4563
561	117.188	109.063	66.25	57.9875	57.55
562	116.813	108.75	66.125	57.3625	57.7938
563	117.563	108.75	66.1875	57.975	57.55
564	116.5	108.766	66.2344	57.4313	57.875
565	116.688	108.75	66.3125	57.9563	56.9125
566	117	108.629	66.3125	57.6563	57.3125
567	117.313	108.5	66.3281	57.8875	57.0063
568	117.313	108.5	66.375	57.1875	57.1813
569	117	108.375	66.3125	56.7313	56.7375
570	116.688	108.563	66.3281	57.1063	56.675
571	116.813	108.688	66.375	57.6063	56.8391
572	117	108.688	66.25	57.8188	56.9188
573	117.688	108.609	66.1875	57.9188	57.025
574	117.438	108.563	66.25	57.7625	56.9344
575	117.625	108.5	66.3125	57.7313	56.925
576	116.938	108.5	66.25	57.55	56.8688
577	116.813	108.875	66.1406	57.3938	57.475
578	117.219	108.375	65.9375	57.5859	56.9375
579	117.438	108.875	66.0625	57.6938	57.2188
580	117.688	108.688	66	57.7063	57.4188
581	117.313	108.438	66.25	57.7	56.9563
582	117.375	108.313	65.875	57.4813	57.1938
583	117.125	108.375	66.0625	57.4813	56.6
584	117.75	108.125	66	57.3875	57.0438
585	117.563	108.688	65.8125	57.4313	56.8625
586	117.75	107.625	66.0625	57.4844	56.85
587	117.625	108.438	66.25	57.5625	57.1875
588	117.5	107.938	66.1875	57.5563	57.4688
589	117.5	108.063	66.0625	57.5625	57.0813
590	117.625	108	65.9375	57.6188	56.825
591	117.563	107.938	66.1875	57.6313	56.9188
592	117.875	108	66	57.8125	57.4438
593	117.875	107.625	65.5625	57.5313	56.8188
594	117.75	108.25	65.625	57.7188	57.75
595	118.063	108	65.8125	57.3563	56.8125
596	117.875	108	65.9375	58.0063	57.0813
597	117.813	108.078	66.0625	57.7375	57.4438
598	118.188	108.125	66	58	57.1875
599	117.875	108.004	66.25	57.75	57.0625
600	118.063	107.938	65.8125	57.8938	57.1313
601	118.063	107.875	66.1875	57.6375	57.1984
602	118.313	107.313	65.25	57.4813	57.3375
603	118.125	107.375	65.875	57.725	57.2625
604	118.313	107.813	66	57.4438	57.2125
605	118.063	107.813	65.9063	57.625	57.3
606	118	107.875	65.875	58.1188	57.25
607	118.25	107.625	65.875	57.7125	57.4063
608	118.5	108	65.8906	57.9375	57.6125
609	118.438	107.813	65.875	57.725	57.6938
610	118.25	107.813	65.9375	58.0438	57.5063
611	118.313	107.938	65.8906	57.7625	56.6625
612	118.25	108.25	65.875	57.7375	57.8438
613	117.875	107.938	65.875	57.7063	56.6875
614	118.063	107.375	65.9375	57.7563	57.3125
615	118.375	107.563	65.625	58.0938	57.4563
616	118.625	107.375	65.875	57.8313	57.4219
617	118.063	107.422	65.5	57.475	57.5188
618	118.125	107.375	65.4375	57.8625	57.4
619	118.5	107.375	65.4219	57.6188	57.4375
620	118.625	107.125	65.375	57.7813	57.0813
621	118.563	107.5	65.375	57.3125	56.9375
622	118.438	107.125	65.5625	57.7813	57.4
623	118.188	107.125	65.875	57.4453	57.0625
624	118.75	107.219	65.625	57.3688	56.75
625	118.563	107.375	65.6875	57.6332	57.325
626	118.438	107.25	65.5625	57.8188	57.1875
627	118.734	107.125	65.4375	57.9	56.8688
628	118.938	107.5	65.4375	58.025	56.7125
629	119	107.063	65.4063	57.5188	56.9188
630	118.875	107.25	65.4375	57.2063	57.2188
631	118.875	107.188	65.3125	57.3625	57.0625
632	118.75	107.375	65.6875	57.0938	57.5063
633	118.875	107.25	65.4375	57.7063	56.9
634	118.75	107.063	65.5	58.3688	57.2313
635	119	107.313	65.4063	58.5375	57.225
636	119.063	107	65.4453	58.4625	56.6188
637	118.688	107.125	65.4375	58.35	57.0438
638	118.875	107.188	65.5488	58.275	56.6313
639	119.375	107.125	65.6875	57.9063	57.0125
640	119.125	106.938	65.625	58.2875	56.9688
641	118.75	106.75	65.5313	58.0563	56.975
642	118.563	107.25	65.375	58.025	56.6688
643	118.75	106.938	65.4375	57.9938	57.4875
644	119.25	106.75	65.8125	58.2063	56.675
645	119.25	106.75	65.3125	58.1313	57.25
646	119.25	106.813	65.6875	58.2625	57.6938
647	119.25	106.688	65.3125	58.3875	56.9938
648	119.25	106.625	65.4375	58.325	57.1
649	119.125	106.563	65.2656	58.4063	56.9625
650	118.938	106.891	65.1875	58.1563	56.7188
651	119.25	107.25	65.125	58	57.3375
652	119.438	107.125	65.3125	57.6938	57.0438
653	119.813	106.875	65.125	57.5	57.45
654	119.375	106.938	65.5625	57.75	57.4375
655	119.688	106.688	65.375	57.4	57.1
656	119.875	107.313	65.25	57.9438	56.875
657	119.75	106.938	65.5	57.6063	57.0563
658	119.969	107.063	64.875	57.775	57.0813
659	119.938	107	65.5	57.675	57.1438
660	120.313	106.938	65.3125	57.5875	57.0313
661	120.188	106.563	65.2969	57.9125	57.1172
662	119.5	106.938	65.1875	57.65	57.1375
663	119.625	106.375	65.1875	57.8125	57.1563
664	120.063	106.875	65.1094	57.75	57.2156
665	119.875	106.938	65.0625	58	57.2875
666	120.125	106.688	65	57.4	57.2813
667	119.688	106.563	65.1563	57.8625	57.2563
668	119.563	106.438	65.25	57.55	57.1813
669	120	106.438	65.3125	58.0313	57.2063
670	119.813	106.688	65.25	57.7813	57.2813
671	120	106.688	65.375	57.7125	57.1063
672	120.063	106.547	65.1875	57.7938	57.4188
673	120.125	106.438	65.25	57.8313	56.7375
674	120	106.375	65.3125	57.85	57
675	119.75	106.313	65.1875	57.7234	56.8313
676	120.313	106.063	65.375	57.5438	56.8875
677	119.813	106.563	65.25	57.6688	56.9875
678	120.438	106.375	65.1875	57.5438	56.7125
679	120.375	106.188	65.25	57.6125	56.9656
680	120.125	106.563	65.3125	57.6	57.0688
681	120.438	106.188	65.25	57.5484	57.0938
682	120.625	106.063	65.1875	57.5793	57.1813
683	120.25	106.25	65.25	57.5938	57.3688
684	120.938	106.438	65.0625	57.575	57.1938
685	120.375	106.875	64.9375	57.5563	56.8938
686	120.5	106.688	64.8125	58.0875	57.45
687	120.406	106.813	65.1875	57.9125	57.1938
688	120.375	106.875	65	57.6125	57.1375
689	120.57	106.813	64.875	57.3688	57.0813
690	120.75	106.438	64.625	57.8063	57.0359
691	120.75	106.625	64.8125	57.2438	56.9563
692	121.063	106.188	64.5625	57.6063	56.9688
693	121	106.5	64.875	57.8625	57.1188
694	121.313	106.25	65.0625	58.1313	57.1438
695	120.688	106.188	65.1875	57.4188	57.25
696	121.063	105.938	65.25	57.7	56.95
697	121.125	106.313	65.375	57.85	57.3625
698	121.563	106	64.9375	57.7688	56.9875
699	121.563	106.25	64.6875	57.875	57.025
700	121.125	106.266	65.375	57.675	57.3
701	121.125	106.438	65.3125	57.7844	57.3
702	121.234	106.375	65.25	57.85	57.0438
703	121.313	105.875	65.1875	57.7375	57.05
704	121.375	105.563	65.0625	57.5313	56.9125
705	121.375	106.188	65.3125	57.6688	56.9313
706	121.25	106.25	64.875	57.3688	56.6938
707	121.5	105.875	65.25	57.7063	57.2563
708	120.875	105.688	65.3125	57.65	56.7563
709	121.188	106.063	64.9375	57.5375	57.3875
710	121.813	105.813	64.625	57.7875	57.4688
711	121.625	106.5	64.6875	57.1813	57.2281
712	121.438	106.313	65.25	57.6563	57
713	121.453	106.063	64.8125	58.0813	57.0563
714	121.375	105.563	65.0625	57.5375	57.575
715	121.375	105.75	65.4375	57.6938	57.5938
716	121.813	105.797	65.25	57.5313	57.4906
717	122.25	105.938	64.875	57.8813	57.3938
718	121.625	105.938	64.875	57.55	57.4
719	121.688	105.938	64.9375	57.4938	57.3328
720	121.672	105.844	64.75	57.35	57.2563
721	121.688	105.75	64.5625	57.3813	57.2813
722	121.688	105.75	64.625	57.8	57.0438
723	121.828	105.75	64.875	57.6313	57.0563
724	122	105.938	64.9375	57.4125	57.2125
725	121.938	106.125	64.6875	57.3	56.8188
726	122.313	106.25	64.9375	57.4438	57.375
727	122.188	105.938	64.75	57.5688	56.9438
728	121.875	105.938	64.875	57.4938	57.25
729	122.5	105.953	64.9375	57.7531	57.5375
730	122.125	105.938	65.0625	57.9875	57.325
731	122.063	106	65	57.9625	57.0688
732	122.125	106.016	65.125	57.9047	57.4438
733	122.688	106.063	65.0625	57.7375	57.2438
734	122.75	106.063	65.0625	57.9313	57.3188
735	122	105.813	65.0469	57.825	57.4438
736	122.063	106	64.9805	57.5375	57.7063
737	122.438	105.688	64.9375	57.35	57.2563
738	122.625	105.688	64.875	57.4281	57.0875
739	122.375	105.688	64.9375	57.4188	57.75
740	122.813	105.75	64.5625	57.4063	57.725
741	122.688	105.625	64.6875	57.6734	57.2188
742	122.563	105.719	65	57.9188	57.1375
743	122.625	105.75	65.125	57.95	57.1531
744	123.188	105.75	64.9375	58.1313	57.1438
745	122.75	105.563	64.875	58.15	57.1125
746	123	105.875	64.6875	58.1563	57.1172
747	122.688	105.625	64.8125	58.2063	57.2
748	122.875	105.313	64.75	58.1063	57.0125
749	122.938	105.938	64.6875	58.0625	57.1188
750	122.813	105.813	64.9531	57.9563	57.1719
751	122.75	105.875	65.25	57.9813	57.125
752	122.75	105.813	65.125	57.9906	57.4313
753	123.156	105.938	64.75	58	57.1813
754	123.5	105.625	64.8125	58.025	56.7563
755	123.625	106.063	64.9375	58.1688	56.8063
756	123.813	105.938	64.6719	57.9719	57.0719
757	123.813	105.688	64.5	57.9188	57.4
758	123.438	106	64.4375	57.775	57.325
759	123.063	105.5	65.125	58.075	57.0938
760	123.75	105.688	64.625	57.7563	56.7063
761	123.25	105.313	64.9375	58.2625	56.9438
762	123.875	105.688	64.8125	58.2438	57.525
763	123.5	105.563	64.8125	57.9063	57.15
764	124.063	105.813	64.6875	58.3063	56.8625
765	123	105.75	64.4375	57.8313	56.775
766	123.5	105.875	64.9375	57.8625	57.0563
767	124.313	105.75	64.5625	57.7219	57.5125
768	123.875	105.844	64.625	57.6938	57.0563
769	123.938	105.875	64.875	57.5	56.9125
770	124.063	105.875	64.75	58.025	56.975
771	123.953	105.828	64.9375	57.7688	56.9516
772	123.813	105.813	65.0625	58.1281	56.9688
773	124	105.75	64.75	58.3563	56.95
774	124.125	105.313	64.8125	58.3625	56.8625
775	124.188	106	65.125	58.375	56.8813
776	123.813	105.563	64.5	58.5875	57.4125
777	124.438	105.625	64.875	58.25	57.0625
778	124.813	105.188	64.75	57.8813	57.8438
779	124.313	105.5	64.8125	58.45	58.0438
780	124.438	105.75	64.4375	58.0563	57.9813
781	124.25	105.563	65.0625	58.2313	57.7625
782	124.5	105.5	64.5	57.9938	57.55
783	124.25	105.453	64.5625	57.9688	57.1188
784	124.063	105.375	64.5625	57.8688	57.075
785	124.75	105.375	64.6875	58.325	57
786	124.875	105.688	64.5	57.8063	57.4625
787	124.625	105.313	64.8125	58.4875	57.7875
788	124.5	105.563	64.875	57.7125	57.2125
789	124.75	105.594	64.75	57.85	57.2125
790	124.813	105.75	64.8438	58.2438	57.5875
791	124.688	105.75	64.875	57.9688	57.6688
792	124.75	105.813	64.875	58.2063	57.3063
793	124.813	105.625	64.625	58.05	57.4313
794	124.563	105.5	65.0625	58.3188	56.975
795	125.063	105.75	64.6875	58.0813	57.1813
796	125.375	105.563	64.6875	58.2563	56.9813
797	124.625	105.875	64.625	57.6875	56.8938
798	125.188	105.438	64.75	57.9938	56.875
799	124.688	105.313	64.875	57.8	56.7875
800	124.938	105.563	64.625	57.9375	56.6625
801	125.563	105.625	64.6719	58.1188	56.625
802	125.688	105.438	64.625	57.9188	57.0438
803	125.25	105.688	64.5625	57.8688	57.2438
804	124.938	105.875	64.6875	58.075	57.025
805	125.188	105.438	64.875	57.7688	57.3063
806	125.188	105.5	64.6875	57.95	57.5375
807	125.5	105.063	64.375	57.775	57.4188
808	124.875	105.75	64.875	57.7313	57.1625
809	125.75	105.25	64.75	57.9219	57.1125
810	125.5	105.25	64.6875	58.0375	57.0188
811	125.375	105.5	64.6875	58.1438	56.9188
812	125.5	105.938	64.6406	57.8063	56.95
813	125.75	105.5	64.5625	58.55	57.4063
814	125.313	105.625	64.625	57.8313	57.1938
815	125.688	105.313	64.75	58.3	57.1547
816	125.563	105.563	64.75	58.1	57.025
817	125.922	106.063	64.7188	58.0563	56.9938
818	126.25	105.938	64.6875	58.5313	57.4563
819	126.188	105.75	64.6875	58.0875	57
820	126.375	105.5	64.6875	57.6	57.3063
821	126.109	105.063	64.6875	58.1063	57.5563
822	125.875	105.75	64.6875	58.2813	57.5125
823	126	105.438	64.9375	58.3188	57.1469
824	126.5	105.438	64.375	58.3	56.725
825	126.313	105.313	64.875	58.3531	56.7938
826	126.063	105.25	64.4375	58.5063	57.4063
827	125.813	105.25	64.5625	58.2875	57.55
828	125.813	105.375	64.6875	58.4188	57.4375
829	126.25	105.125	64.625	58.5438	57.825
830	125.938	105.375	64.6875	58.3891	57.2313
831	126.5	105.563	65.0625	58.275	57.7438
832	126.25	105.688	64.75	58.3188	57.9063
833	126.375	105.625	64.5	58.3234	57.7813
834	126.25	105.375	64.875	58.2813	57.5875
835	127.125	105.688	64.625	58.4188	57.3813
836	126.5	105.375	64.75	58.35	57.2813
837	126.875	105.625	64.625	58.2	57.7188
838	126.313	105.25	64.75	57.975	57.375
839	126.375	105.25	64.625	58.3188	57.6313
840	126.563	105.563	64.5625	58.2625	57.5938
841	126.438	105.563	64.3125	58.3688	57.5688
842	126.938	105.531	64.125	58.3813	57.45
843	126.813	105.5	64.5625	58.3938	57.6
844	127.125	105.5	64.25	58.225	57.3156
845	126.688	105.516	64.5	58.2875	56.9875
846	126.5	105.313	64.375	58.4125	57.225
847	127.188	105.75	64.4375	58.225	57.3375
848	127.125	105.125	64.5	58.3	57.0625
849	126.688	105.375	64.875	58.1688	57.1688
850	126.563	105.563	64.6875	58.2625	57.1
851	126.938	105.125	65	58.3125	57.5125
852	127.625	105.188	64.75	58.2844	57.4688
853	127.5	105.25	64.0625	58.3188	57.3188
854	127.563	105.125	64.25	58.2438	57.4313
855	127.25	105.25	64.4375	58.0938	57.6063
856	127.375	105.344	64.4375	57.9688	57.4594
857	127.25	105.5	64.6875	58.2813	57.35
858	127.5	105.5	64.3125	58.1375	57.45
859	127.313	105	64.9375	58.3047	57.5
860	127.813	104.938	64.3125	58.4313	57.5516
861	127.25	105.375	64.625	58.3688	57.6438
862	127	105.688	64.375	58.4375	57.6125
863	127.406	105.5	64.375	58.6313	57.5406
864	127.688	105.563	64.4375	58.1	57.3813
865	127.688	105.438	64.5	58.6188	57.525
866	127.813	105.313	64.6875	58.475	57.7
867	127.688	105.5	64.6875	58.3438	57.425
868	128.062	105.438	64.7031	58.3813	57.2563
869	127.75	105.25	64.6875	58.2297	57.1594
870	127.875	105.313	64.75	58.075	57.0313
871	128.125	105.438	64.7969	58.1188	56.925
872	128.188	105.188	64.8125	58.4938	57.3188
873	128.25	105.625	64.9375	58.1	57.8563
874	128.062	105.25	64.625	58.5688	57.9563
875	127.75	105.125	64.8125	58.6188	57.9563
876	128.375	105.25	64.4375	58.6188	57.6563
877	128.188	105.313	64.4375	58.4125	57.5875
878	128.25	105.375	64.8125	58.7625	57.3625
879	128.812	105.5	64.4375	58.2875	57.5234
880	128	105.25	65.0625	58.5375	57.5313
881	128.562	105.625	64.75	58.3938	57.5246
882	128.438	104.938	64.8125	58.5016	57.5125
883	128.531	105.375	64.875	58.5125	57.5313
884	128.625	105.188	64.75	58.5625	57.7188
885	128.5	105	64.6875	58.6422	57.425
886	128.688	105.625	64.8125	58.725	57.7797
887	128.438	104.875	64.5625	58.7688	57.9813
888	128.5	105.25	65.0625	58.5688	57.9938
889	128.75	105.125	64.6875	58.3563	57.9938
890	128.625	105.313	64.6875	58.425	57.9563
891	128.875	105.563	64.5	58.4656	58.0328
892	129.188	105.5	64.5625	58.4813	58.075
893	129.25	105.563	64.6875	58.6	58.1063
894	129.188	105.516	64.3125	58.3313	58.1313
895	128.938	105.5	64.6875	58.75	57.9625
896	129.375	105.5	64.875	58.4875	57.9203
897	129.062	105.25	64.5625	58.3313	57.75
898	129.312	105.5	64.5	58.4875	57.8375
899	129.25	105.063	64.6875	58.375	57.9813
900	129.312	105.125	64.875	58.475	57.7938
901	129.062	105.375	64.75	58.1813	57.9313
902	129.078	105.063	64.6875	58.6	57.9313
903	129	104.875	64.75	58.2563	57.8984
904	128.938	105	64.6563	58.8	57.9313
905	129.062	105.141	64.625	58.5438	57.8
906	129.125	105.375	64.5625	59.2125	57.85
907	129.188	105.313	64.5	58.8875	57.9625
908	129.562	105.25	64.75	58.7313	57.8938
909	129.625	105.188	64.3125	58.55	57.8313
910	129.75	105.375	64.75	58.4125	57.3125
911	129.688	105.125	64.625	58.8063	57.8625
912	129.734	105.375	65	58.8375	57.5313
913	129.75	105.188	64.375	58.425	57.65
914	129.75	105.813	64.625	58.1375	57.7563
915	129.688	105.625	64.6875	58.3375	57.6438
916	129.812	105.375	64.75	58.7438	58.0813
917	129.766	105.375	65	58.8688	57.8
918	129.875	105.375	64.625	58.4125	57.9563
919	129.957	104.938	65	58.3313	58.0438
920	130.062	105.25	64.5625	58.4563	57.975
921	130.125	105	64.6875	58.7094	57.9563
922	130.312	105.5	64.6875	58.9875	58.525
923	130.562	105.25	64.6875	59.0625	58.0188
924	130.312	105.125	64.6875	58.7875	57.575
925	130.062	105.188	64.6875	58.8609	58.1563
926	130.25	105	64.75	58.6625	57.6313
927	130.125	105.375	64.5625	58.9313	58.3188
928	130	105.75	64.1875	58.1438	57.4875
929	130.812	105.375	64.9375	58.8625	57.7188
930	130.312	105.063	64.5	58.5688	57.7875
931	130.938	105.125	64.8125	58.5063	58.1813
932	130.875	105.188	64.625	58.7125	57.675
933	130.375	105.438	64.6875	58.975	57.9563
934	129.938	105.688	64.9375	58.8	58.2875
935	130.062	105.375	64.25	58.5438	58.4063
936	130.438	105.25	64.75	59.075	58.1438
937	130.312	105.25	65.0625	58.8313	57.9063
938	130.5	105.25	64.5	59.0188	58.5313
939	130.438	105.625	64.4375	58.7375	58.0063
940	130.688	105.563	64.8125	59.2125	58.1813
941	131	105.531	64.8125	58.5875	57.45
942	130.812	105.438	64.7656	58.8188	57.875
943	130.812	105.5	64.75	58.8563	58.3063
944	130.938	105.313	64.6875	59.3	57.9875
945	131.312	105.375	64.7813	58.7375	57.8188
946	130.625	105.625	64.875	59.1	57.5063
947	131.375	105.406	64.8125	58.7125	57.9563
948	131.188	105.313	64.4375	58.6125	58.7563
949	131.312	105.313	65	58.6813	58.15
950	131.125	105.563	64.6875	59	57.6563
951	131.062	105.875	65.0625	58.7063	58.1063
952	131.297	105.063	65.0625	59.0063	58.0563
953	131.5	105.313	64.625	59.1125	58.1188
954	131.5	105.375	64.5625	58.85	58.1313
955	131.531	105.688	65	59.0063	57.9875
956	131.688	105.625	65.0625	59	58.4063
957	131.438	105.5	65	59.0625	58.8563
958	131.25	105.438	64.625	58.6063	57.8063
959	131.609	105.438	64.75	58.925	58.325
960	131.812	105.203	64.5625	59.1563	58.1875
961	131.938	104.938	64.875	58.8813	58.275
962	131.938	105	64.75	58.35	58.3875
963	131.938	105.438	64.5625	58.75	58.2203
964	131.938	105.313	64.8125	59.1875	58.175
965	131.938	105.5	64.375	58.5875	58.0438
966	131.969	105.688	65	59.4188	57.8063
967	131.938	105.188	64.9375	58.7188	58.425
968	132.062	105.375	64.75	59.1125	57.8125
969	132.031	105.266	64.5	59.35	57.65
970	132.125	105.25	64.6875	59.025	58.125
971	132	105.25	64.75	58.8063	58.2063
972	131.938	105.625	64.625	58.8313	58.4063
973	132.125	105.875	64.75	59.2688	58.4
974	132.062	105.375	64.9375	59.0188	57.9438
975	132.188	105.313	64.9375	58.5938	58.1313
976	132.312	105.375	65.0625	59.3	58.5625
977	131.75	105.438	65.0625	59	57.9188
978	132.562	105.438	64.9531	58.9563	58.6813
979	132.25	105.938	64.8125	58.7688	57.9438
980	132.75	105.375	64.875	58.8438	58.3313
981	132.438	105.75	64.6875	58.9	58.25
982	132.484	105	64.8281	58.9125	57.9938
983	132.375	105.75	64.875	59.075	58.1813
984	132.375	105.125	64.875	59.0688	57.95
985	132.5	105.563	65.0625	58.9375	57.975
986	132.688	105.375	64.6875	58.9813	58.35
987	132.688	105.375	64.9375	59.2375	58.75
988	132.75	105.375	64.6875	59.4	58.725
989	132.438	105.344	64.625	58.9813	58.8313
990	132.812	105.375	64.75	58.8	59.025
991	132.938	105.25	64.6875	58.8688	59.1813
992	133.125	105.375	64.625	58.8313	58.4313
993	133.312	105.188	64.75	59.225	59.4313
994	132.688	105.313	64.875	58.9063	58.1875
995	132.5	105.688	64.8125	59.225	58.6
996	132.625	105.313	64.875	59.3125	58.9625
997	133.188	105.563	64.9375	59.3938	58.4
998	133	105.625	64.8906	59.3125	58.45
999	133.375	105.063	64.875	59.4219	58.1313
1000	132.688	105.375	64.875	59.625	58.0313
1001	133.188	105.813	64.8594	59.3563	58.3875
1002	133.312	105.563	64.8125	58.8688	58.3938
1003	133.375	105.375	64.875	58.8625	58.5797
1004	133.438	105.438	64.6875	58.9125	58.4875
1005	133.531	105.375	64.8125	59.1625	59.05
1006	133.688	105.422	64.875	59.0938	58.4875
1007	133.625	105.438	64.8125	58.9813	57.7125
1008	133.562	105.438	64.8125	58.9375	57.7063
1009	133.625	105.438	64.8438	59.0875	58.3563
1010	133.312	105.063	64.875	59.325	58.5938
1011	133.812	106.375	64.875	58.975	58.375
1012	134.438	105.875	64.8125	59.3938	58.1188
1013	133.5	105.5	64.9375	58.9938	58.2
1014	133.75	105.188	64.8125	58.8563	58.1688
1015	133.562	105.563	65.125	58.9875	58.1375
1016	133.75	105.25	65	58.85	58.0938
1017	133.625	105.375	64.6875	59.3875	58.1688
1018	134	105.75	64.8125	58.8375	57.9
1019	134.062	105.313	64.75	59.725	58.0625
1020	134.312	105.5	64.8125	58.9438	58.3125
1021	133.812	105.563	65	59.05	58.7125
1022	134.562	105.688	65	59.7063	58.3375
1023	134.312	105.5	65	59.5625	58.575
1024	134.125	105.813	64.8125	59.1813	58.8063
1025	134.438	105.438	64.8125	58.925	58.5188
1026	134.625	105.313	64.8906	59.2188	58.8938
1027	134.25	105.5	64.9375	58.9688	58.5453
1028	133.938	105.5	65	59.3313	58.325
1029	134.25	105.313	65.125	59.4625	58.4438
1030	133.938	105.438	64.9531	59.225	58.3938
1031	134.562	105.75	64.875	59.4	58.2688
1032	134.938	105.625	64.8125	59.3813	58.7063
1033	135.062	105.438	64.75	59.2188	58.0313
1034	134.25	105.688	65	59.1375	58.4938
1035	134.375	105.438	64.9375	59.7563	58.5375
1036	134.688	105.5	65.0625	59.3063	58.4469
1037	134.938	105.625	64.8125	58.9813	58.2688
1038	135	105.188	64.375	59.2313	58.4875
1039	135	105.688	65.125	59.4375	58.825
1040	135	106.188	64.6875	59.4875	58.5688
1041	134.625	105.5	64.6875	59.075	58.475
1042	134.938	105.688	65	59.3625	58.3563
1043	134.688	105.75	64.8125	59.6438	58.6438
1044	135.188	105.5	65.125	59.2375	58.7125
1045	135	105.813	64.8125	59.2875	59.1125
1046	135.062	105.688	65.375	59.0625	58.6625
1047	135.062	105.813	64.9375	59.3313	58.325
1048	135.062	105.688	65.1875	58.9813	58.925
1049	135.812	105.875	65.0625	59.325	58.425
1050	135.125	105.688	65	59.2563	58.6375
1051	135.562	105.938	64.875	59.35	58.875
1052	135.75	105.313	64.875	59.6453	58.5688
1053	135.312	105.5	64.8125	59.9688	58.6813
1054	135.375	105.516	64.8125	60.0063	58.7938
1055	135.562	105.688	64.9375	59.7016	58.825
1056	136.062	105.563	64.625	59.3125	59.2
1057	135.938	105.813	65.125	59.5188	59.0375
1058	135.688	105.438	65	59.6938	58.7438
1059	136	105.5	65	59.2875	58.8188
1060	135.312	105.469	65.1875	59.5563	58.7313
1061	135.75	105.375	64.9375	59.6625	58.5141
1062	135.375	105.563	65.25	59.5438	58.2125
1063	136.062	105.313	65.0625	59.8625	58.2938
1064	135.688	105.25	65.1875	59.9875	58.4063
1065	136.25	105.5	65.25	60.025	58.55
1066	135.688	105.688	65.1875	59.9016	58.6078
1067	136.062	105.688	65.125	59.75	58.725
1068	135.812	105.875	65.3125	59.8438	58.75
1069	135.5	106	65.1875	59.55	58.6438
1070	136.062	105.797	64.9375	59.5375	58.9297
1071	136.188	105.625	65.375	59.5813	59.2563
1072	136.375	105.688	64.875	59.65	59.0688
1073	136.562	105.688	65.25	59.4375	58.325
1074	136.312	106.125	64.9375	59.9563	58.4375
1075	136.5	105.563	65.1875	59.4375	58.6438
1076	136.453	105.938	64.9375	59.7125	58.2625
1077	136.5	105.875	65.0625	59.875	58.6938
1078	136.5	105.813	65.0625	59.6375	58.9688
1079	136.594	105.938	65.0469	59.4188	58.8813
1080	136.688	105.75	65	59.8063	59.1375
1081	136.688	106.063	65.0625	59.825	59.0938
1082	136.672	106.25	64.875	59.6688	58.8063
1083	136.562	105.625	65.25	59.5938	58.725
1084	136.75	105.813	65.4375	59.45	58.9625
1085	136.625	105.625	65.3125	59.5	58.6813
1086	136.5	105.438	65.125	59.9188	59.6625
1087	136.75	105.688	64.9375	60.0625	58.9563
1088	136.875	105.813	65	59.5063	58.5
1089	136.938	105.438	65.375	60.2	58.2938
1090	136.938	105.75	64.75	59.5188	58.3188
1091	136.812	105.563	65.5	60	58.8063
1092	137	106.063	65.25	59.9625	58.6375
1093	137.125	106.063	64.9375	59.7938	58.8938
1094	137.125	105.5	65.4375	59.9563	58.85
1095	137.062	106	65.3125	59.5641	58.5313
1096	137.438	105.688	65.25	59.2125	58.525
1097	137.125	105.813	65	59.2938	58.7734
1098	136.938	105.813	65.125	59.725	58.95
1099	137.5	105.766	65	59.6313	59.0875
1100	137.5	105.75	65.125	59.525	59
1101	137.625	105.688	65.4375	59.4	59.0438
1102	137.875	105.938	65.3125	59.3438	58.9188
1103	137.875	106.25	65.375	59.5063	58.5188
1104	137.562	105.625	64.9375	59.9313	59.0938
1105	137.438	105.75	65.5	60.0063	58.8438
1106	137.812	105.75	65.25	59.8859	59.0188
1107	137.812	105.813	65.375	59.8625	58.9688
1108	137.875	105.844	65.125	59.7438	58.8688
1109	138.062	105.852	65.1875	59.7	58.875
1110	137.812	105.875	65.375	59.75	59.2813
1111	137.781	105.875	65.375	59.8375	59.475
1112	137.562	105.875	65.0625	59.7813	59.3875
1113	137.688	106	64.8125	59.7375	59.4688
1114	137.562	106.188	65	59.7438	59.2688
1115	138.5	106.438	65.25	59.7125	59.3563
1116	138.062	105.75	65.1875	59.7438	59.2875
1117	138.5	105.938	65.25	60.0938	59.4
1118	138.188	105.625	65.1719	59.1938	59.5188
1119	138.188	106	65.125	59.6438	59.3125
1120	138.234	105.813	65.125	59.8813	59.1313
1121	138.188	105.813	65.25	59.825	59.1125
1122	138.184	105.813	65.25	59.9375	58.9922
1123	138.155	106.125	65.5	59.8188	58.8875
1124	138.125	105.938	65.3125	59.8688	58.8375
1125	138.125	106.313	65.4375	59.95	58.6813
1126	138.312	105.75	65.1875	60.15	58.6563
1127	138.062	105.5	65.25	60.225	59.1938
1128	138.438	105.75	65.0625	60.0734	58.9688
1129	138.5	105.875	65.4375	59.95	59.65
1130	138.812	105.75	65.1875	59.9688	59.3063
1131	139.25	105.875	65.3125	60.275	59.6063
1132	138.875	106.313	65.1875	60.0375	59.3625
1133	138.938	106.25	65.3125	60.1875	59.7875
1134	138.75	105.875	65.375	60.0766	59.5375
1135	139.031	105.75	65.0625	60.0813	59.0063
1136	139.25	105.875	65.125	60	59.1625
1137	139.188	105.938	65.25	60.1563	59.1859
1138	139.438	105.938	65.3125	60.075	59.2875
1139	139.062	106.063	65.3125	60.15	59.2875
1140	139.688	106	65.375	60.1563	59.4938
1141	138.688	105.563	65.5	60.2125	59.7875
1142	138.5	106.25	65.9375	60.2188	59.6375
1143	138.938	105.875	65.5625	60.2016	59.5813
1144	138.938	105.813	65.25	60.2188	59.5719
1145	139.062	105.75	65.4375	60.1563	59.6688
1146	139.125	105.938	65.625	60.0688	59.4
1147	139.25	106.125	65.5625	59.9563	59.1375
1148	139.438	105.875	65.375	59.7938	59.425
1149	139.438	105.625	65.3125	59.6125	58.9188
1150	139.359	106.313	65.5625	59.9125	59.7
1151	139.312	105.938	65.625	60.0375	59.4438
1152	139.621	106.125	65.4375	60.4563	59.275
1153	139.812	106.25	65.25	60.5125	59.0625
1154	140	106.375	65.3125	60.45	59.15
1155	140	106	65.375	60.4125	59.1438
1156	139.562	106.125	65.3594	60.4188	59.4813
1157	139.562	106.313	65.4375	60.3531	59.05
1158	140.375	105.5	65.5273	60.2188	59.9188
1159	139.312	106.375	65.6875	60.3625	59.575
1160	139.875	105.938	65.625	60.0563	59.5063
1161	139.812	106.188	65.1875	60.1313	59.5297
1162	140	106	65.1875	60.2563	59.475
1163	139.75	106.063	65.5625	60.1688	59.5625
1164	139.875	106.156	65.6875	60.0625	59.9688
1165	139.75	106.313	65.375	60.1438	59.4188
1166	140.125	106.25	65.5	60.2438	59.7125
1167	139.625	106.063	65.3125	60.2813	59.9438
1168	140.25	106.25	65.6875	59.9875	59.6313
1169	139.938	105.813	65.5	59.9	59.4625
1170	140.75	106.063	65.5469	60.1078	59.325
1171	140.438	106.5	65.5	60.3063	59.225
1172	140.375	106	65.5	60.2375	59.0563
1173	140.5	106.5	65.375	60.2625	59.425
1174	140.438	106.25	65.1875	60.4625	59.6563
1175	140.25	106.125	65.625	60.15	59.525
1176	140.75	106.297	65.8125	60.525	59.5234
1177	139.938	106.438	65.5625	61.1125	59.4313
1178	140.75	106.375	65.8125	61.4	59.4813
1179	140.438	106.313	65.625	60.95	59.5109
1180	141.062	106.5	65.5625	60.6813	59.625
1181	141.25	106.125	65.5	60.8875	59.5063
1182	140.938	106.5	65.375	61.3438	59.5109
1183	141.25	105.938	66.0625	60.7	59.5106
1184	140.938	106.938	65.1875	61.3438	59.4875
1185	140.5	105.938	65.75	61.1313	59.5375
1186	140.812	105.875	65.375	60.6563	59.7438
1187	140.875	106.219	65.8125	60.9188	59.725
1188	140.938	106.5	65.4375	60.775	59.45
1189	141.141	106.563	65.5625	60.8813	60.0188
1190	141.438	106.531	65.5	60.7078	59.525
1191	141.312	106.563	65.6875	60.6	59.1813
1192	141.312	106.5	65.25	60.575	59.275
1193	141.75	106.375	65.75	60.4625	59.1
1194	141.312	106.188	65.375	60.325	59.6
1195	140.75	106.25	65.6875	60.6938	60.0438
1196	141	106.313	65.8125	60.5813	60.025
1197	140.875	106.438	65.5	60.5688	59.7859
1198	141.062	106.25	65.5625	60.625	59.5625
1199	141.375	106	65.6875	60.4063	59.5125
1200	141.688	106	65.9375	60.5313	59.6844
1201	141.312	106.234	65.625	60.6438	59.7625
1202	141.625	106.5	65.375	60.6563	59.9
1203	141.688	106.438	65.5	60.3797	59.7953
1204	141.438	106.188	65.4375	60.0313	59.6875
1205	141.5	106.688	65.4375	60.1875	59.8313
1206	141.688	106.438	65.4375	60.4969	60.1313
1207	141.984	106.625	65.625	60.8938	60.2313
1208	142.375	106.125	65.875	60.875	59.8938
1209	142.375	106	65.3125	60.7313	59.7375
1210	142.016	106.625	65.6875	60.8625	59.9063
1211	141.625	106.438	65.625	60.7953	59.75
1212	141.688	106.563	65.7188	60.6875	60.0125
1213	142.25	106.625	65.75	60.9	60.2375
1214	141.75	106.563	65.8125	60.0313	60.25
1215	142.5	106.563	65.8281	60.3625	60.1375
1216	141.812	106.563	65.875	60.175	59.9563
1217	142.5	106.547	65.875	60.2313	60.1328
1218	141.812	106.5	65.75	60.3406	60.2375
1219	142.625	106.563	65.7656	60.4625	60.2
1220	142.688	106.688	65.75	60.4938	59.85
1221	142.375	106.625	65.6875	60.2063	60.0375
1222	142.625	106.5	65.75	60.6375	59.575
1223	142.438	106.5	65.5	60.4188	59.8313
1224	142.312	106.375	66.3125	60.5063	59.6313
1225	142.312	106.125	65.8125	60.5	59.4688
1226	142.5	106.813	66	60.1125	60.05
1227	142.812	106.5	65.75	60.25	59.7125
1228	143	106.563	65.625	60.5688	60.1125
1229	142.938	106.563	65.875	60.0438	60.0188
1230	142.859	106.75	65.75	60.6813	59.9125
1231	142.75	107	65.75	60.4875	60.1281
1232	142.75	106.5	65.6875	61.0875	60.3375
1233	142.812	106.375	65.6875	60.7625	60.2438
1234	142.875	106.375	65.75	61.0625	60.0375
1235	143.125	106.359	65.75	60.6313	60.0438
1236	143.125	106.438	65.875	60.5125	59.8875
1237	143.062	106.25	65.8125	60.85	59.5625
1238	142.562	106.688	66.25	60.6313	60.0125
1239	143.25	106.5	66.25	60.7	60.2188
1240	142.875	106.875	65.8125	60.7313	60.1375
1241	143.25	106.438	66.375	60.7531	59.8313
1242	143.625	106.625	65.6875	60.775	60.325
1243	143.188	106.625	66	60.8063	59.7438
1244	143.562	106.563	66	60.7734	59.8063
1245	143.062	106.813	65.875	60.7438	59.8625
1246	143.125	106.625	65.75	60.7688	59.7
1247	143.188	106.688	65.75	61.125	60.0125
1248	143.438	106.625	65.8125	60.75	59.8438
1249	143.562	106.688	65.9375	61.3438	59.7625
1250	143.812	106.547	65.8125	60.5938	59.775
1251	143.562	106.438	65.625	60.9313	59.8156
1252	143.312	106.438	65.625	61.2625	59.75
1253	143.25	106.5	65.9375	61.125	59.975
1254	143.312	106.625	66.0625	61.1813	60.1563
1255	143.391	106.875	65.5625	61.0438	59.5688
1256	143.5	106.875	66.0625	60.8188	59.8313
1257	143.5	106.688	65.8125	61.1125	60.15
1258	143.438	106.625	66.0625	60.8	59.8063
1259	144.125	106.844	65.875	60.8	60.3625
1260	143.75	106.938	65.8125	60.575	59.775
1261	144	107.125	65.8125	61.1688	60.3688
1262	144	106.813	65.875	60.825	59.7313
1263	144.125	106.688	66.0313	60.7063	60.1125
1264	144.125	106.563	66.1875	61.0313	59.9063
1265	144.125	106.625	66.25	60.7313	59.8
1266	143.625	106.438	66.125	61.15	59.9375
1267	144.125	106.594	66.0625	60.9188	60.7063
1268	144.625	106.625	65.8125	60.6688	59.9875
1269	144.938	106.688	66	60.9063	60.3688
1270	144.438	106.875	65.5625	60.9563	60.1
1271	144.438	107	66.125	60.8375	60.25
1272	144.422	106.75	66.3125	60.8063	59.8625
1273	144.375	107.188	65.9375	60.8	59.775
1274	144.438	106.875	66.0625	60.7625	59.5188
1275	144.312	107.375	66	60.8438	60.325
1276	144.5	107.125	66.375	60.675	59.7625
1277	144.312	107.063	66.125	60.9875	60.2563
1278	144.438	107	65.75	61.25	60.3563
1279	144.438	107.031	66.125	61.1688	60.1813
1280	144.781	107	65.9375	61.1563	60.3688
1281	145.062	107.063	66.25	61.4438	60.2563
1282	145.188	106.922	66	61.3438	59.9438
1283	144.938	106.875	65.6875	61.1313	60.1563
1284	145.25	107.074	65.8125	61.1625	60.1125
1285	144.938	107.25	66.375	61.3625	60.1313
1286	145.125	107.25	66.25	61.2813	60.2188
1287	145.188	107	66.2969	60.8	60.2891
1288	144.625	106.938	66.25	61.2	60.4063
1289	144.812	107.188	66.3125	60.9063	60.4
1290	144.375	107.25	66.25	61.175	60.1688
1291	144.875	107.141	66.3125	60.9	60.775
1292	145.312	107.125	65.9375	61.0875	60.1688
1293	145.25	107	66.125	61.3125	60.3563
1294	145.25	107.313	66.1875	61.15	60.2938
1295	145.312	106.813	66.3125	61.3	60.3063
1296	145.5	107	66.375	60.4313	60.3234
1297	145.188	107.063	66.3594	61.0188	60.3125
1298	145.5	107.063	66.375	61.4813	60.3813
1299	145.75	107.188	66.375	61.0938	60.0875
1300	145.625	107.188	66.3125	60.9438	59.7125
1301	145.5	107.25	66.125	61.1813	60.1813
1302	145.875	107.25	66.5625	61.1063	60.3188
1303	145.25	107.125	65.9375	61.1313	60.1438
1304	145.812	107.063	66.375	61.2438	60.5063
1305	145.5	107.125	66.5	61.1625	59.6688
1306	146.125	107.188	66.0625	61.4813	59.9125
1307	145.562	107.313	65.6875	61.2375	59.9813
1308	146	107.313	65.75	61.4938	60.4375
1309	145.75	107.063	66.1875	61.5531	60.5938
1310	145.562	107	66.0625	61.6133	60.2188
1311	146.125	107.063	66.4375	61.7188	60.2875
1312	145.75	107.125	66.125	61.6875	60.2641
1313	145.875	107.313	65.9375	61.4875	60.2625
1314	146.125	107.125	66.4375	61.4125	60.2875
1315	145.75	107.375	66.375	61.2719	60.4438
1316	146	107	66.3438	61.2813	60.6438
1317	146	106.938	66.25	61.2102	60.4875
1318	145.375	107	66.3125	61.2375	60.0188
1319	146.5	107.25	66.25	61.05	60.8188
1320	145.812	107	66.3125	61.5625	60.375
1321	146.188	107.375	66.375	61.2563	60.6
1322	146.438	107.375	66.125	61.4688	60.1313
1323	146.188	106.875	66	61.45	60.3625
1324	146.312	107.125	66.375	61.3063	60.425
1325	146.281	107.688	66.6875	61.5	60.8656
1326	146.312	107.375	66.5625	61.4578	61.2125
1327	146.312	107.063	66.3125	61.4938	61.4625
1328	146.484	107	66.0625	61.5313	60.675
1329	146.688	107.188	66.25	61.5203	59.8063
1330	146.625	107.125	66.5	61.475	61.2063
1331	146.625	107.688	66.1875	61.5813	61.5188
1332	146.75	107.5	66.4375	61.6313	60.45
1333	146.812	107.25	66.375	61.5938	60.7688
1334	146.938	107.813	66.375	61.8688	60.2313
1335	146.562	108.125	65.9375	61.2625	60.9188
1336	146.812	107.5	66.5625	61.5063	60.45
1337	146.562	107.188	65.9375	61.8563	60.4813
1338	146.938	107.438	66.5625	62.0125	60.4875
1339	146.938	107.063	66.125	61.475	60.5828
1340	146.75	107.375	66.3125	61.7625	60.6813
1341	146.625	107.625	66.5	61.4875	60.6813
1342	147	107.375	66.875	61.275	60.8938
1343	147.125	107.625	67.0625	61.55	61.0813
1344	147.25	107.313	66.3125	61.975	60.9375
1345	147.438	107.438	66.4375	61.5563	60.8578
1346	147.125	107.125	66.625	61.7563	60.7875
1347	147.375	107.563	66.0625	61.975	60.625
1348	147.562	107.25	66.25	61.6563	60.8688
1349	147.312	107.125	66.625	61.8063	60.6813
1350	147.5	107.359	66.625	61.8438	60.5344
1351	147.391	107.5	66.3125	61.7313	60.4125
1352	147.5	107.563	66.3125	61.6609	60.5789
1353	147.25	107.563	66.125	61.6063	60.6688
1354	147.375	107.938	66.5625	61.4625	60.7
1355	147.562	107.563	66.3125	61.475	60.4625
1356	147.25	107.25	66.1875	61.8938	61.0438
1357	147.812	107.438	66.375	61.7813	60.6625
1358	148.312	107.313	66.0625	61.55	60.8125
1359	147.75	107.313	66.4375	61.8109	60.4563
1360	147.25	107.688	66.3125	61.9813	60.7125
1361	147.438	107.75	66.6875	61.9313	60.5781
1362	148.062	107.563	66.4375	61.8125	60.3313
1363	147.875	107.375	66.5625	62.0125	60.8125
1364	148.188	107.438	66.3125	61.925	61.65
1365	148.062	107	66.3125	61.625	60.5
1366	147.938	107.563	66.4063	61.7	61.1438
1367	148	108.125	66.6875	61.8188	60.875
1368	148.375	108	66.3125	61.425	61.4688
1369	148.25	107.75	66.5625	61.8063	60.9563
1370	148.625	107.813	66.375	62.2875	61.3188
1371	148.625	107.828	66.4375	61.875	61.075
1372	148.312	107.875	66.75	61.7813	60.9125
1373	148.188	107.875	66.75	61.8781	60.8438
1374	148.375	107.5	66.5625	62.025	60.6125
1375	147.938	107.813	66.3125	61.8313	61.2563
1376	148.438	107.438	66.5	62.025	60.75
1377	148.625	107.625	66.625	62.2125	61.4875
1378	148.562	107.75	66.75	61.7313	60.5188
1379	148.625	108	66.5	62.1938	60.725
1380	148.562	107.75	66.375	61.7813	61.0688
1381	148.25	107.563	66.5625	61.9438	60.4813
1382	148.562	107.656	66.5	61.7313	60.725
1383	148.375	107.688	66.5	61.8438	61.1938
1384	148.812	107.625	66.5	62.0313	60.6938
1385	148.688	107.688	66.375	61.9922	60.425
1386	148.562	107.625	66.6875	62.1188	60.7625
1387	148.5	107.813	66.875	61.975	60.9
1388	148.625	107.875	66.5	62.1313	60.8063
1389	148.562	107.75	66.25	61.5875	61.325
1390	149.062	107.5	66.875	62.0313	61.1875
1391	149.312	108.188	66.8125	62.4625	60.8875
1392	148.875	107.5	66.6875	62.5438	60.9063
1393	148.438	107.75	66.6875	62.2625	60.9625
1394	148.938	107.188	66.6875	62.3938	60.7438
1395	149.062	107.938	66.5625	61.9938	61.4563
1396	149.312	107.688	66.625	62.3063	61.2
1397	149	108.125	67.0625	61.65	60.6313
1398	148.625	108.188	66.5	62.1125	60.825
1399	148.812	108	66.875	62.75	60.8156
1400	149	108.031	67.1875	61.6188	60.8055
1401	149.562	108	66.875	62.0375	60.8125
1402	149.562	107.938	67.0625	62.425	60.7688
1403	149.812	107.813	66.875	62.0938	61.175
1404	149.562	108.063	66.625	62.0813	61.8
1405	149	108.188	66.9375	62.3188	61.525
1406	149.5	108.125	67.1875	62.2813	60.6438
1407	149.938	107.688	66.5625	62.2844	60.8313
1408	149.375	108.188	66.875	62.275	61.0125
1409	149.625	107.813	66.625	62.2625	60.7125
1410	149.625	108.438	66.4375	61.925	60.9875
1411	149.125	108	66.75	61.7125	61.2375
1412	149.5	108.063	66.625	61.3938	61.1313
1413	149.875	108.25	66.625	62.125	61.0438
1414	150.25	108.438	66.9375	61.8313	61.2688
1415	150	108.203	66.875	62.4	61.125
1416	149.125	108.063	66.9375	62	61.2438
1417	149.562	108.063	66.9375	61.675	61.2328
1418	149.875	107.922	67	61.8063	61.2625
1419	149.875	107.75	66.8125	61.975	61.3
1420	149.844	107.813	67.1875	62.0438	61.2813
1421	149.812	108.016	66.75	62.2953	61.325
1422	150.008	108.25	66.625	62.45	61.2375
1423	150.188	108.25	66.9375	62.7125	60.8
1424	150.188	108.406	66.8125	62.6188	61.2875
1425	150.562	108.563	66.875	62.3375	60.95
1426	150.5	108.563	67.125	62.2313	61.1438
1427	150.125	108.25	66.75	62.1625	61.3813
1428	150.062	107.813	66.9375	62.4188	61.3688
1429	150.438	108.188	66.5625	62.475	60.9125
1430	150.5	108.125	67.0625	62.3875	60.9125
1431	150.562	108.25	66.8125	62.5313	61.1313
1432	150.625	108.313	66.875	62.4438	61.0875
1433	150.25	108.313	66.6875	62.6063	61.0672
1434	149.812	108.25	67.1875	62.4125	60.925
1435	150.625	108.125	66.875	62.4375	61.125
1436	151	107.938	66.9375	62.3188	60.9938
1437	150.688	108	66.75	62.7375	61.2
1438	150.188	108.25	66.625	62.0563	61.35
1439	150.688	108.125	66.8125	62.4125	61.3313
1440	150.875	108.5	66.8125	62.7938	61.2625
1441	150.938	108.313	66.8125	62.1813	61.2563
1442	150.812	108.625	66.875	62.35	61.3
1443	151	108.563	66.9375	62.55	61.4141
1444	150.625	108.25	67.0938	62.6938	61.5563
1445	150.5	108.438	67.1875	62.8188	61.5438
1446	150.875	107.938	67.375	62.6375	60.9688
1447	150.812	108.25	67.25	62.525	62.2625
1448	151	108.313	66.9375	62.25	60.9
1449	151.125	108.5	67.0625	62.45	61.275
1450	151.25	108.438	67.1875	62.3813	61.6313
1451	151.188	108.375	67	62.575	61.4313
1452	151.188	108.344	66.9375	62.6813	61.3125
1453	151.25	108.188	67.0625	62.475	61.7125
1454	151.312	108.375	67.0625	62.3125	61.5375
1455	151.312	108.5	66.9375	62.3313	61.35
1456	151.312	108.563	66.8125	62.7	61.425
1457	151.312	108.313	67.0625	62.4438	61.3109
1458	151.438	108.438	66.75	62.7813	61.25
1459	151.5	108.75	66.6875	62.6375	61.2188
1460	151.625	108.625	67.1875	63.1375	61.5047
1461	152.062	108.25	67.1875	62.8438	61.7688
1462	151.375	108.5	67.1875	62.4	61.7813
1463	151.625	108.25	66.9375	62.0125	61.7594
1464	151.562	108.563	66.875	62.2063	61.8313
1465	151.438	108.313	67.4375	62.6625	61.8477
1466	151.75	108.063	67.1875	62.8125	61.925
1467	151.562	108.5	66.8125	62.4938	61.875
1468	151.875	108.438	66.875	62.6125	61.6813
1469	152.188	108.188	67.125	62.5	61.4438
1470	151.875	108.188	66.8125	62.5938	61.5125
1471	152.125	108.688	66.9844	62.3625	61.4313
1472	152.25	107.875	67	62.3563	61.425
1473	152.25	108.438	67	62.8	61.4141
1474	152.281	108.375	67.125	62.9063	61.35
1475	152.375	108.875	67.3125	62.9188	61.45
1476	152.25	108.188	67	63	61.9313
1477	152.438	108.75	67.1875	62.9063	61.4625
1478	152.25	108.5	67.25	62.7938	62.15
1479	152	109.063	67.375	62.8078	61.5375
1480	152.062	108.875	67.4375	62.725	60.95
1481	151.812	108.938	67.25	62.8063	61.4
1482	152.188	108.688	67.375	62.9328	61.4063
1483	152.75	108.688	67.1875	63.0375	62
1484	152.688	108.75	67.4375	63.1625	61.6688
1485	152.5	108.813	67.1875	62.6	61.225
1486	152.688	108.813	67.375	63.0188	60.9313
1487	152.25	108.75	67.0625	62.3875	61.4875
1488	152.438	108.813	67.75	62.7813	61.025
1489	152.688	108.375	67.625	62.6563	61.825
1490	152.562	109.063	67.25	62.6313	61.725
1491	152.75	108.375	67.4375	62.7141	61.8438
1492	152.5	108.688	67.3125	62.8875	61.5313
1493	152.875	108.188	67.5	63.0426	62.1375
1494	152.875	108.438	67.3125	63.3063	61.7625
1495	152.766	108.75	67.3125	63.2625	61.75
1496	152.625	108.938	67	63.2313	61.7188
1497	152.688	108.688	66.9375	62.9875	61.5938
1498	152.688	108.75	67.375	63.1313	61.5438
1499	152.5	108.547	67.375	63.1953	61.8438
1500	153.062	108.375	67.375	63.2113	61.975
1501	152.812	108.375	67.1875	63.25	61.8188
1502	153.125	108.75	67.375	63.2688	61.9938
1503	153.188	109.063	67.8125	63.1125	62.2688
1504	153.125	109.25	67.8125	63.0188	61.9188
1505	153.125	108.813	67.625	62.9125	61.5875
1506	153.156	109	67.4375	62.9125	62.3125
1507	153.188	108.922	67.4375	62.9641	61.8813
1508	153.188	108.875	66.8125	62.9688	61.95
1509	153.297	109	67.125	63.0625	62.3375
1510	153.5	108.938	67.625	62.9	61.5625
1511	153.312	108.875	67.3125	63.0875	62.2063
1512	153.062	108.922	67.125	62.7375	61.7063
1513	153.312	109	67.3125	62.7813	61.4563
1514	153.25	108.875	67.5	62.9688	61.7063
1515	153.375	108.625	67.5	62.7313	61.8
1516	153.438	108.688	67.25	63.0563	61.8625
1517	153.438	109	67.5313	63.1313	61.9188
1518	153.5	108.125	67.6875	62.8563	61.975
1519	153.562	108.75	67.6875	62.4375	61.9563
1520	153.688	109.125	67.3125	62.9313	61.9766
1521	153.75	109.047	67.4375	63.3125	62.0125
1522	153.938	109.063	67.25	62.7813	61.9625
1523	153.812	108.871	67.4375	63.1125	61.8766
1524	154	108.625	67.4375	63.1063	61.6875
1525	153.875	108.75	67.5	63.175	61.8438
1526	153.625	108.813	67.5625	62.8063	61.725
1527	154.125	108.875	67.5469	63.2438	61.6625
1528	153.875	109	67.5	63.5063	61.7063
1529	154.188	109.375	67.625	63.1563	61.9125
1530	154.062	108.875	67.5625	63.1625	61.5875
1531	154.125	109.063	67.3125	63.1438	61.9938
1532	153.938	108.688	67.4375	63.3875	62.1
1533	154.188	109.125	67.5625	63.5188	62.15
1534	153.875	109.25	67.375	63.5	61.8313
1535	154	108.969	67.6094	63.3922	61.7313
1536	154.375	108.75	67.75	63.3375	61.875
1537	154.812	108.75	67.75	63.2125	61.7641
1538	154.062	108.781	67.5	63.3359	61.725
1539	153.75	108.688	67.625	63.3938	61.725
1540	154.312	108.938	67.875	63.4	61.9188
1541	155	109.188	67.5	62.8875	62.05
1542	154.938	109.125	67.75	63.3875	62.175
1543	154.812	109.281	67.625	63.1	62.4813
1544	154.562	109.375	67.5625	63.3438	62.4359
1545	155	109.438	67.5625	63.1188	62.4938
1546	154.688	109.063	67.625	63.175	62.5938
1547	154.75	109.313	67.625	63.5	62.2875
1548	154.562	109.125	67.75	63.0125	62.4281
1549	154.812	109.563	67.875	63.85	62.4813
1550	154.375	109.313	67.75	63.15	62.35
1551	154.75	109	67.75	63.5188	61.9438
1552	154.75	108.875	67.6875	63.5438	62.0625
1553	154.75	109.125	67.7344	63.3125	62.3813
1554	155	109	67.6992	63.25	62.1063
1555	155	109.313	67.6875	63.4938	62.4813
1556	154.625	109.313	67.6875	63.1563	62.5438
1557	154.438	109.328	67.8125	63.5938	62.625
1558	155.188	109.5	67.5	63.4375	62.2938
1559	155.125	109.188	67.6875	63.6938	62.4313
1560	155.625	109.375	67.3125	63.3625	62.275
1561	155.812	109.438	67.6875	63.5875	62.7438
1562	155.25	109.063	67.5625	63.7563	62.5188
1563	155	109.375	67.9375	63.6375	62.7063
1564	155.188	109.688	67.5625	63.8125	62.075
1565	155.188	109.25	67.9375	63.2625	62.8625
1566	155.188	109.188	67.375	63.9125	62.3813
1567	155.219	109.688	67.0625	63.6625	62.7813
1568	155.188	109.188	67.75	63.6438	62.0938
1569	155.312	109.438	67.8125	63.7328	62.6125
1570	155.625	108.875	68	63.9063	62.8313
1571	155.875	109.25	67.5625	63.7188	62.275
1572	155.75	109.625	68.1875	63.8688	62.4
1573	155.625	109.25	67.75	63.5813	62.5625
1574	155.547	109.125	67.5	63.9313	62.3438
1575	155.438	109.5	67.875	63.5938	62.4688
1576	155.375	109.25	67.5625	63.675	62.4438
1577	155.625	109.563	67.5625	63.35	62.5375
1578	156.125	109.438	67.5625	63.825	62.425
1579	156	109.625	67.75	63.6	62.6188
1580	155.5	109.391	67.9375	63.4	62.6063
1581	155.812	109.375	67.875	63.7063	62.6766
1582	156.125	109.426	67.75	63.35	62.7625
1583	155.875	109.5	67.8125	64.0375	62.7188
1584	156.375	109.438	67.75	63.2563	62.3438
1585	156.438	109.516	67.6875	63.6438	62.7938
1586	156.188	109.563	67.75	63.6313	62.3875
1587	155.938	109.563	67.6719	63.3688	62.6438
1588	156	109.563	67.625	63.5578	62.8563
1589	156.062	109.375	67.625	63.5875	62.3563
1590	156.094	109.188	67.8125	63.6438	62.175
1591	156.188	109.188	67.625	63.9063	62.5625
1592	156.125	109.5	67.9375	63.6438	62.6125
1593	156.312	109.313	67.625	63.3063	62.5688
1594	156.188	109.875	67.4375	63.9813	62.3813
1595	156.5	109.625	67.9375	63.8313	62.2688
1596	156.375	109.563	67.8125	63.7313	62.6875
1597	156.688	109.438	67.5625	64	62.2563
1598	155.938	109.438	68	64.0125	61.6563
1599	156.5	109.328	68.1875	63.525	62.2188
1600	156	109.313	68	63.5438	62.9063
1601	156.938	109.504	68.375	63.6547	62.0688
1602	156.938	109.688	68.25	63.7813	62.675
1603	156.625	109.688	68	63.7688	62.1
1604	156.438	109.375	68.5	63.7125	62.3375
1605	156.5	109.563	68	63.8375	62.0563
1606	156.641	109.375	68.0625	63.7	62.4875
1607	156.812	109.563	68.125	63.7375	62.7375
1608	156.812	109.625	67.75	63.8875	63.0188
1609	156.672	109.438	67.625	63.8688	63.3313
1610	156.5	109.875	68	63.7922	63.375
1611	156.562	109.5	68.3125	63.725	63.275
1612	156.812	109.813	68	63.6875	63.2375
1613	156.625	109.813	67.5625	63.8813	62.6875
1614	156.812	110	68.4375	63.5563	62.6438
1615	156.812	109.375	68.25	63.8125	62.9375
1616	157.062	110	67.875	64.05	62.5125
1617	156.812	109.75	67.75	64.575	62.7375
1618	157	109.813	68.0625	64.0438	62.6188
1619	157.25	109.813	68.3125	63.6313	62.5594
1620	157.062	109.875	67.5	64.4563	62.5563
1621	156.938	109.938	67.9375	63.975	62.7773
1622	157.062	109.438	68.1875	63.9875	63.0563
1623	157.125	110	68.0625	63.9625	62.9375
1624	157.875	109.75	68.0625	64.1875	62.775
1625	157.938	109.938	68	64.0563	63.1313
1626	157.312	109.625	68.0938	63.9266	62.7688
1627	157.938	109.375	68.25	63.6188	62.7
1628	157.562	109.688	68.0625	63.8438	62.7375
1629	157.312	110.188	68.1875	64.2875	62.7672
1630	157.812	109.688	68.125	64.2938	62.625
1631	157.625	109.375	68.2188	64.3	63.0063
1632	157.938	109.75	68.25	64.1266	63.175
1633	157.5	109.625	68.3125	64.0375	62.8563
1634	157.25	109.375	68.25	64.2598	62.6125
1635	157.125	109.688	68.375	64.4062	62.6313
1636	157.625	109.938	68.5	64.4688	62.575
1637	157.75	110.063	68.375	64.1375	62.8375
1638	157.812	109.5	68.125	64.2938	62.4063
1639	157.75	109.875	68	64.0438	62.8625
1640	157.5	110.375	68	64.225	62.9438
1641	157.75	110.125	68.0469	63.7438	62.6813
1642	158	110.25	68	64.4125	62.9313
1643	157.625	110.188	68.1875	64.0813	62.6875
1644	157.312	110.094	67.875	64.2313	62.8375
1645	158.375	109.938	68.0625	64.1188	62.5063
1646	158.188	110	68.25	64.1688	62.6875
1647	158.062	109.625	67.5625	64.2188	62.2813
1648	157.875	110.25	67.875	64.2047	62.9625
1649	157.812	109.75	68.375	64.2375	62.575
1650	157.938	109.938	67.75	64.1938	63.1813
1651	158.375	109.625	68.125	64.075	62.6125
1652	158.5	109.75	68.3125	64.425	62.4125
1653	158.281	109.875	67.9375	64.2313	62.9813
1654	158.125	109.75	68.25	64.2812	63.1125
1655	158.125	109.938	67.875	64.5188	62.825
1656	158.562	110.063	68.0625	64.7875	62.8625
1657	158.312	110	68.375	64.375	62.7313
1658	158.625	110.188	68.1875	64.3	62.9313
1659	158.5	110.063	68.3125	64.1813	63.1063
1660	158.688	109.875	68.25	64.2625	63.175
1661	158.938	110	68.25	64.2516	63.0875
1662	158.25	110.063	68.2656	64.3	62.7438
1663	158.75	109.875	68.3125	64.2625	62.8391
1664	158.25	109.953	68.25	64.2313	62.6063
1665	159.062	109.938	68.2188	64.5188	62.9188
1666	158.312	109.938	68.0625	64.6688	62.8313
1667	158.438	109.75	68.25	64.025	63.1375
1668	158.625	110.063	68.125	64.3313	63.1125
1669	158.562	110.625	68.25	64.675	62.8188
1670	158.438	110.063	68.3125	64.2938	63.0813
1671	158.875	110.5	68.2344	64.2188	63.6438
1672	158.625	110.188	68.1875	64.5	63.4188
1673	158.938	109.75	68.1875	64.4938	63.4219
1674	158.812	110.125	68.625	64.4	63.3188
1675	158.875	110.313	68.375	64.2	63.3063
1676	158.984	110.313	68	64.4062	63.475
1677	159.188	110.438	68.3125	64.2313	62.8625
1678	159.062	110.313	68.1875	64.2563	63.3938
1679	159.25	110.188	68.4063	64.4063	62.675
1680	158.75	110.438	68.5	64.5875	63.0875
1681	159.125	110.313	68.625	64.55	63.2313
1682	158.875	110.188	68.4375	64.9375	63.0516
1683	159.062	110.375	68.375	64.1063	62.95
1684	159.25	110.188	68.25	64.5688	62.9375
1685	159.25	110.5	68.375	65.05	63.0906
1686	159.25	110.813	68.4375	64.9813	63.2125
1687	158.938	110.25	68.125	64.6375	63.2625
1688	159.75	110.688	68.1875	64.825	63.1625
1689	159.125	110.5	68.375	64.5625	63.0969
1690	159.5	110.25	68.1875	64.5	62.9
1691	159.312	110.438	68.625	64.475	63.0625
1692	159.75	110.75	68.1875	64.5656	63.175
1693	159.875	110.563	68.5	64.6188	63.1188
1694	159.375	110.188	68.625	64.6688	63.3813
1695	159.5	110.313	68.5625	64.6188	63.4
1696	159.812	110	68.5	64.4719	63.3938
1697	159.625	110.438	68.5625	64.2563	63.3563
1698	159.688	110.625	68.4375	64.3438	63.3375
1699	159.703	110.438	68.6875	64.75	62.8375
1700	159.688	110	68.5	64.8688	62.5875
1701	159.812	110.438	68.5625	64.6375	63.225
1702	159.875	110.125	68.375	64.625	63.1688
1703	160.062	110.313	68.5625	64.5875	63.4688
1704	159.875	110	68.5	64.4844	63.25
1705	160	110.75	68.5938	64.2938	63.4313
1706	160.125	110.625	68.6875	64.4313	63.25
1707	160.562	110.188	68.625	64.6	63.5188
1708	160.125	110.375	68.4375	64.2625	63.675
1709	160.312	110.625	68.5625	64.775	63.4172
1710	160.141	110.688	68.75	65.2375	63.3
1711	160.062	110.25	68.5625	64.35	63.175
1712	160.062	110.063	68.75	64.7812	63.175
1713	160.125	110.438	68.5	64.8313	63.1938
1714	160.125	110.5	68.625	64.9563	63.4563
1715	160.562	110.406	68.5625	64.9062	63.3188
1716	160.438	110.375	68.6094	64.8	62.9125
1717	160.125	110.313	68.625	64.5563	63.4375
1718	159.812	110.375	68.625	64.7625	63.9563
1719	160.312	110.25	68.5	65.0938	63.6625
1720	160.625	110.438	68.375	64.975	63.775
1721	160.625	110.625	68.5	64.9563	63.1438
1722	160.188	110.438	68.8125	65.05	63.0375
1723	159.812	110.297	68.5625	64.65	63.35
1724	160.312	110	68.6875	64.375	63.4813
1725	160.188	110.125	68.75	65	63.7484
1726	160.875	110.688	68.5	64.5813	64.075
1727	161	110.688	68.5781	64.9313	64.0875
1728	160.938	110.375	68.5625	64.9125	63.7563
1729	160.812	110.813	68.5	64.8328	63.4563
1730	160.625	110.563	68.75	64.7	63.4063
1731	160.688	110.375	68.5	64.7875	63.3391
1732	160.75	110.484	68.875	64.7938	63.2438
1733	160.875	110.438	68.875	64.8938	63.25
1734	160.938	110.563	68.875	64.7938	63.25
1735	160.875	110.188	68.5	65.0375	63.9
1736	161.063	111	69.1875	64.6188	62.7563
1737	161	110.25	68.75	65.625	63.4438
1738	161.188	110.125	68.5625	65.375	63.6
1739	161.063	110.438	68.6875	65.1	64.175
1740	160.813	110.875	68.6719	64.6875	64.3875
1741	161.094	110.438	68.6875	64.85	63.9125
1742	161.25	110.375	68.75	64.9	63.7188
1743	161.25	110.938	68.6875	64.9094	63.8875
1744	161.125	110.313	68.9375	64.9125	63.6438
1745	161.438	110.875	68.75	64.975	64.2625
1746	161.25	110.188	68.5625	64.9938	63.6625
1747	161	110.875	68.9375	64.9563	63.9375
1748	161.125	110.438	68.75	65.2188	63.3063
1749	161	110.563	68.5625	64.8938	63.8438
1750	161.375	110.563	68.5938	65.025	64.1875
1751	161.438	110.625	68.5625	65.2625	63.3938
1752	162	111	68.5	65.2313	63.8875
1753	161.25	110.625	68.625	65.3328	63.925
1754	161.875	110.938	68.8125	65.5125	63.4063
1755	161.313	111	68.625	65.325	63.3125
1756	161.563	111.063	68.9375	64.8438	63.3688
1757	161.5	110.938	68.75	65.8063	63.5875
1758	161.75	110.875	68.9375	65.15	63.7313
1759	161.75	110.563	69	65.3938	63.6563
1760	161.313	110.188	68.8125	64.8625	63.6438
1761	161.25	111	69.125	65.2188	63.5875
1762	161.578	110.375	68.75	65.0563	63.6
1763	161.813	110.875	68.6875	65.3813	63.6688
1764	161.938	110.813	68.625	65.1375	63.5203
1765	161.813	110.969	68.4375	65.2313	63.3875
1766	161.75	111.125	68.75	65.3313	63.425
1767	161.5	111.063	69.125	65.4813	63.3063
1768	161.688	111.078	68.875	65.5203	63.7063
1769	161.938	111.125	69	65.6813	63.2938
1770	161.75	111	68.9531	65.5875	63.5
1771	161.875	111.063	68.9375	65.0875	63.6563
1772	161.625	110.75	69	65.0625	63.6875
1773	161.313	110.563	68.9375	65.3	63.9313
1774	161.938	110.5	68.9375	65.3813	63.0875
1775	162.313	110.563	68.875	65.2938	63.8688
1776	161.813	110.813	69	65.6938	63.4938
1777	162.063	110.813	69.1875	65.1875	63.6375
1778	162.25	110.688	69	65.4563	64.075
1779	162.188	111.063	69.3125	65.4062	63.6938
1780	162.25	110.625	69.25	65.2563	63.85
1781	162.063	110.875	68.9844	65.6938	63.975
1782	162.25	111.188	68.8125	65.475	64.0875
1783	161.938	111.188	68.5625	65.3563	63.9563
1784	162.375	110.953	68.6875	65.9062	64.075
1785	162.625	110.625	68.8125	65.6938	63.8438
1786	162.563	110.813	69	65.4	63.6063
1787	162.438	111.125	69	65.325	63.95
1788	162.313	111.063	69.125	65.2812	63.8063
1789	162.25	111.063	68.8125	65.3875	63.8
1790	162.688	111.016	69.0625	65.175	64.3938
1791	162.5	110.938	68.9375	65.3875	64.0875
1792	162.813	111	69.125	65.8	63.6563
1793	163.063	110.938	68.5	65.9062	63.9313
1794	162.313	111.5	69	65.625	63.9172
1795	162.5	111.188	69.375	65.7063	64.0688
1796	162.813	111.438	69.25	65.1125	64.0125
1797	162.875	110.813	69.3125	65.8813	64.1938
1798	162.766	111.375	69	65.325	64.15
1799	162.688	111.25	69	65.65	64.5563
1800	162.688	111.313	68.875	65.7875	64.2313
1801	162.813	111.313	69.125	65.9375	63.975
1802	162.953	111.313	68.9375	65.5688	64.1438
1803	163.125	111.219	69.125	65.8375	64.2063
1804	163.188	111.242	68.9375	65.6938	63.8063
1805	163	111.25	68.8125	66.2	63.8813
1806	163.313	111.188	68.875	65.6875	64.7063
1807	163	111	69.125	66.075	64.6313
1808	163.188	110.563	69.0625	65.625	64.3438
1809	162.938	111.688	69.1875	65.5188	64.375
1810	163.188	110.75	68.5625	65.9062	64.2984
1811	162.875	111.438	68.75	65.5938	64.2313
1812	163	111.438	69.0625	65.7563	64.2438
1813	162.813	111.5	69.25	65.9	64.2703
1814	162.875	111.344	69.125	65.7812	64.3125
1815	163	111.367	69.125	65.925	64.2938
1816	163.375	111.313	69.25	66.0063	64.3188
1817	163.375	111.313	69.1563	66.0125	64.2812
1818	163.313	111.344	69.125	66.4625	64.2297
1819	163.25	111.375	69.125	66.0688	64.2527
1820	163.25	111.375	69.25	66.3563	64.3
1821	163.75	111.313	69.375	65.9688	64.2
1822	163.5	111.563	69.1875	65.9625	64.6625
1823	163.125	111.438	69.3125	65.875	63.85
1824	163	110.875	69.75	65.8313	64.2688
1825	163.5	111	69.3125	65.9438	64.1063
1826	163.938	111.688	68.875	66.1313	64.9313
1827	163.75	111.438	68.8125	65.9375	65.0938
1828	163.813	111.063	69	65.9688	64.55
1829	163.75	111.25	69.125	65.7188	64.1938
1830	164.063	111.188	69.1875	65.575	64.0813
1831	163.938	111.25	69.25	66.075	64.1391
1832	164.063	111.438	69.1875	66.0375	64.002
1833	163.75	111.438	69.0625	66.05	63.9375
1834	163.375	111.313	68.9375	65.9656	63.85
1835	163.75	111.375	69	65.8625	63.95
1836	164.063	111.5	69.1094	65.9125	63.9656
1837	163.75	111.5	69.25	65.8375	64.0125
1838	163.438	111.5	69.25	65.6688	64.05
1839	163.938	111.25	69.2031	65.6438	63.9938
1840	163.688	111	69.1875	65.6313	63.9813
1841	163.938	111.125	69.125	65.6375	63.9313
1842	164.125	111.313	69.0625	65.575	64.275
1843	164	111.625	69.3125	65.9563	63.8688
1844	164.188	111.188	69.375	66.4438	64.5813
1845	164.125	111.5	69.3125	65.9125	64.3563
1846	164	110.688	68.9375	65.9813	64.05
1847	164.063	111.375	68.8125	66.0484	63.975
1848	164.125	110.625	68.9375	66.0188	64.2125
1849	164.125	111.563	69.125	66.2812	64.1469
1850	164.297	111.25	69.0625	65.8563	64.1188
1851	164.313	111.688	69.0938	65.375	64.2812
1852	164.625	111.625	69.0625	65.6063	64.0188
1853	164.438	111.594	69.125	66.4625	63.8875
1854	164.406	111.438	69.25	66.05	64.225
1855	164.313	111.625	69.25	65.6938	64.3875
1856	164.25	111.438	69.3125	66.375	64.0813
1857	163.75	111.625	69.2656	66.2188	64.225
1858	165.063	111.25	69.25	66.1562	64.5563
1859	164.438	111.25	69.25	65.7812	64.4062
1860	164.5	111.25	69.25	65.8125	64.625
1861	164.688	111.125	69.1875	66.2063	64.2313
1862	164.563	111.188	69.1875	66.35	64.425
1863	164.5	111.625	69.2656	65.95	64.825
1864	164.578	111.688	69.3125	66.2313	64.5438
1865	164.688	111.875	69.375	66.35	64.875
1866	164.563	111	69.3125	66.2625	64.6938
1867	164.75	112.063	69.5	66.2375	64
1868	164.875	111.563	69.625	66.2313	64.1438
1869	164.813	111.5	68.9375	66.2859	64.3
1870	164.813	111.938	69.5625	66.3563	64.5875
1871	164.656	112	69.0625	66.3188	64.9375
1872	164.375	111.734	69.1875	66.1625	64.7438
1873	164.625	111.625	69.25	66.35	64.6875
1874	164.75	111.375	69.3125	66.0125	64.675
1875	164.75	111.5	69.25	66.175	64.7
1876	164.75	111.563	69.125	65.9	64.5938
1877	164.813	111.875	69.5	66.4062	64.7563
1878	164.875	111.563	69.25	66.5625	64.6328
1879	164.875	111.25	69.5625	65.9688	64.5813
1880	165.063	111.313	69.375	65.8625	64.6
1881	165.188	112.063	69.125	65.9938	64.5188
1882	164.891	111.438	69.75	65.8875	64.5047
1883	164.563	111.875	69.625	66.1562	64.5438
1884	164.75	111.25	69.5625	66.3313	64.3563
1885	164.75	111.75	69.4219	66.4125	64.175
1886	165.063	111.563	69.1875	66.05	64.5875
1887	165.188	112.063	69.3125	66.225	64.35
1888	165.5	111.875	69.625	66.375	64.6188
1889	165.125	111.625	69	66.325	64.4813
1890	164.75	111.563	69.3125	66.4625	64.875
1891	164.875	111.813	69.0625	66.1	65.425
1892	165.5	111.75	69.375	66.375	64.2438
1893	165.063	111.5	69.3125	66.2	64.7438
1894	164.625	111.5	69.5625	66.6813	64.2125
1895	165.125	111.875	69.3125	65.975	64.875
1896	165	111.5	69.4375	66.4125	64.475
1897	165.203	111.875	69.3594	66.1438	64.3375
1898	165.438	111.75	69.3125	66.6813	64.4219
1899	165.25	111.75	69.375	65.9438	64.2375
1900	165.375	112.063	69.5	66.6313	64.6375
1901	165.391	111.688	69.5	66.5438	65.1
1902	165.5	112	69.8125	66.45	64.9125
1903	165.438	111.875	69.6875	66.5016	64.6688
1904	165.516	111.766	69.5	66.5375	64.5813
1905	165.5	111.688	69.5625	66.475	64.575
1906	165.625	111.754	69.375	66.4875	64.6
1907	165.375	111.75	69.375	66.35	64.4906
1908	165.563	111.813	69.5	65.9688	64.3188
1909	165.688	111.5	69.6875	66.7438	64.4688
1910	166.063	111.813	69.3125	66.4188	64.5688
1911	165.313	112.375	70.0625	66.425	64.7625
1912	165.688	111.688	69.625	66.0688	65.0063
1913	165.375	111.313	69.25	66.7	64.7375
1914	166.063	111.688	69.75	66.325	65.1625
1915	166.25	111.813	69.5	66.2438	64.5188
1916	165.625	111.813	69.5625	66.4438	64.4375
1917	165.813	111.938	69.5625	66.1625	64.525
1918	165.75	111.938	69.5938	66.5063	64.5375
1919	166.063	111.984	69.6875	66.0688	64.9125
1920	165.938	112	69.5625	66.6438	65.2063
1921	166.438	112.063	69.375	66.5	65.0625
1922	166.188	111.813	69.5	66.925	65.1125
1923	165.563	112.125	69.625	66.6125	64.6313
1924	165.625	111.813	68.875	66.475	65.1313
1925	165.813	112.063	69.625	66.3938	64.6562
1926	166.25	112	69.3125	66.4375	64.7563
1927	166.313	111.875	69.75	66.4438	64.925
1928	166.625	111.688	69.5625	66.4375	64.9062
1929	166.375	111.875	69.6875	66.6188	64.9734
1930	166.063	111.688	69.5	66.475	65.0813
1931	166.125	111.813	69.75	66.9438	64.9813
1932	166.438	111.688	69.5	66.5563	64.4313
1933	166.625	111.875	69.5625	66.3375	64.3563
1934	166.75	111.813	69.375	66.7812	64.7063
1935	166.125	111.813	69.5	66.4062	64.8375
1936	166.438	111.938	69.75	66.2188	65.075
1937	166.75	111.703	69.625	66.4	65.4062
1938	166.75	111.563	69.875	66.6313	65.35
1939	166.688	111.5	69.25	66.7688	65.1625
1940	166.375	111.875	70	66.375	64.9938
1941	166.313	111.688	69.625	66.2688	64.9
1942	166.25	112.125	69.1875	66.5688	65.1063
1943	166.563	111.563	69.875	66.5828	64.975
1944	166.453	111.813	69.75	66.7375	64.7812
1945	166.438	111.938	69.8125	66.7563	65.3875
1946	166.563	112	69.7344	66.9062	64.4188
1947	166.688	111.875	69.75	66.7375	64.9875
1948	167.063	111.938	69.625	66.9438	65.4813
1949	167.25	112.5	69.625	67.0125	65.3938
1950	167.063	112.438	69.6875	67.1188	65.1891
1951	166.813	112.125	69.8125	66.8875	64.925
1952	166.563	112.063	69.625	67.2063	64.9563
1953	166.875	112.063	69.75	66.7125	65.025
1954	166.938	111.75	69.9375	66.9062	65.1125
1955	167.438	112.125	69.5625	66.4625	65.2125
1956	167.375	111.75	69.9375	66.8875	65.375
1957	167.125	112.063	69.6875	66.7625	65.1875
1958	167	111.875	69.75	66.8688	65.025
1959	167.25	112.375	69.7969	67.0688	65.3188
1960	167.063	112	69.875	66.9563	64.8563
1961	167.5	112.5	69.875	66.7938	65.3188
1962	167.188	112.25	69.875	66.9188	65.2
1963	167.063	111.875	69.8125	66.7453	65.2125
1964	167.25	111.813	69.9375	66.5438	65.6562
1965	167.125	112.313	69.75	66.725	64.9125
1966	167.813	112.375	69.625	66.875	65.7313
1967	167.5	112.172	69.9375	66.7188	65.4438
1968	167.188	112	69.375	66.9813	65.1813
1969	167.188	112	69.5625	66.925	65.3313
1970	167.313	112.438	69.9375	67.3563	65.5875
1971	167.563	112	69.25	67.1875	65.0625
1972	167.625	112.438	69.5	67.1422	65.225
1973	167.375	112.063	69.8125	67.1438	64.9625
1974	167.25	112.063	69.9375	66.8813	65.45
1975	167.625	112.5	69.875	67.025	64.8063
1976	167.75	112.188	70.0625	66.8625	65.8688
1977	167.563	111.875	69.875	67.1625	65.15
1978	167.875	112.5	70.1875	67.2375	64.8438
1979	167.625	112.563	69.6875	67.225	65.0188
1980	167	112.563	70.1875	66.9188	65.2063
1981	167.5	112.438	70	67.0688	65.6875
1982	167.875	112.063	70.125	66.8313	65.5813
1983	167.438	112.063	69.9375	66.8625	65.4922
1984	168.063	112.25	69.75	67.2438	65.2313
1985	167.875	112.563	69.5	67.3125	65.4688
1986	167.563	112.563	69.875	67.2656	65.75
1987	167.813	112.438	70.75	67.225	65.875
1988	167.563	112	70.25	67.2812	65.5938
1989	168.188	112.25	70.6875	67.2516	65.3938
1990	168	112.438	70.25	67.2812	65.1938
1991	168	112.375	70	67.2188	65.3688
1992	168.031	112.438	70.0625	66.8563	66.05
1993	168.063	112.5	70.125	67.4313	65.075
1994	168.063	112.438	69.9688	67.2063	65.5563
1995	168.156	111.938	69.875	67.1313	65.55
1996	168.313	112.313	70.0703	67.125	65.4813
1997	168.188	111.938	70.1875	67.1922	65.2484
1998	167.938	112.688	70.25	67.2375	64.9688
[truncated: 2,002 more rows]
